# Supplementary material for: KDM8 acts as a co-regulator of transcription factor SOX2 for promoting cell pluripotency
Source: Stem Cell Reports. 2026 Jun 18;21(7):102963. doi: 10.1016/j.stemcr.2026.102963 (PMC13385443; doi:10.1016/j.stemcr.2026.102963)
Supplement: Table S1. RNA-seq data of HDFs-KDM8 and HDFs-EGFP at day 5 [file mmc2.xlsx]

## Sheet: sheet1
Table S1. RNA-seq data of HDFs-KDM8 and HDFs-EGFP at day 5
Gene ID	Gene Symbol	EGFP-1	EGFP-2	EGFP-3	KDM8-1	KDM8-2	KDM8-3
1	'A1BG'	307	252	304	222	242	171
10	'NAT2'	0	0	1	1	1	0
100	'ADA'	329	340	344	244	253	218
1000	'CDH2'	330	394	335	424	378	378
10000	'AKT3'	883	944	990	1201	1000	917
10001	'MED6'	335	339	344	328	329	291
10002	'NR2E3'	0	1	0	0	0	1
10003	'NAALAD2'	10	19	25	25	29	27
100033411	'DUXB'	0	0	0	0	0	0
100037417	'DDTL'	28.52	37.7	32.55	35.25	30.27	29.18
10004	'NAALADL1'	128	126	134	89	105	95
10005	'ACOT8'	333	265	288	241	218	209
10006	'ABI1'	1014	1096	1233	1142	1155	950
10007	'GNPDA1'	1042	996	1015	868	889	845
10008	'KCNE3'	22	18	23	21	19	23
10009	'ZBTB33'	401	460	582	662	537	472
1001	'CDH3'	0	1	0	0	1	1
10010	'TANK'	598	568	580	539	586	460
100101267	'POM121C'	1014.5	1099.65	1063.17	1107.2	1084.21	1003.04
100101268	'SPDYE12P'	0	0	0	0	0	0
100101467	'ZSCAN30'	472	483	481	446	510	440
10011	'SRA1'	813	734	790	627	647	615
100113407	'TMEM170B'	30	42	48	42	53	34
100125288	'ZGLP1'	16	18	9	11	13	2
100127983	'C8orf88'	157	186	180	169	172	135
100128071	'FAM229A'	12	7	5	12	6	5
100128327	'TRAPPC3L'	3	2	2	2	1	0
100128553	'CTAGE4'	43.16	42.77	63.87	56.61	58.76	39.66
100128569	'C19orf71'	1	1	0	0	5	2
100128731	'OST4'	3063	2320	2856	2327	2489	2211
100128908	'LMLN2'	2	4	2	0	2	2
100128927	'ZBTB42'	80	69	63	66	65	55
100129098	'LOC100129098'	0	0	0	0	0	0
100129128	'KHDC1L'	0	0	2	0	0	0
100129250	'SMIM27'	51	55	61	49	52	26
100129271	'C1orf68'	0	0	0	0	0	0
100129307	'LOC100129307'	0	0	0	0	0	1
100129361	'SMIM10L1'	469	465	563	472	429	378
100129480	'MKRN2OS'	1	0	1	0	0	1
100129515	'ETDB'	0	1	0	0	0	0
100129528	'MUC8'	0	0	0	0	0	0
100129543	'ZNF730'	8	15	19	10	15	14
100129583	'FAM47E'	0	1	3	2	3	0
100129654	'TCF24'	0	1	0	1	0	1
100129792	'CCDC152'	136	170	234	220	180	133
100129842	'ZNF737'	74	98	119	128	125	96
100129924	'TMEM269'	0	1	3	2	1	0
10013	'HDAC6'	540	480	456	458	468	424
100130086	'HSFX2'	0	0	0	8	0	5
100130274	'CCDC166'	0	0	0	0	0	0
100130301	'C8orf89'	0	0	0	0	0	0
100130302	'SUPT20HL1'	0	1	0	0	1	1
100130311	'C17orf107'	69	56	59	39	54	55
100130348	'TMEM262'	0	0	0	0	0	0
100130519	'TMEM221'	0	0	0	0	1	0
100130613	'PRR32'	0	0	0	0	0	0
100130705	'ATP6V1FNB'	5	4	5	1	2	4
100130733	'LRRC70'	3	3	4	1	4	2
100130742	'LRRC69'	1	3	1	3	1	1
100130771	'EFCAB10'	1	0	3	2	1	2
100130827	'SBK3'	3	3	0	1	1	0
100130890	'TSTD3'	50	45	32	31	40	22
100130958	'SYCE1L'	4	4	7	4	4	5
100131017	'ZNF316'	530	510	483	434	418	380
100131187	'TSTD1'	0	0	0	0	0	0
100131211	'NEMP2'	136	143	120	167	162	140
100131244	'ANKRD63'	1	0	0	0	0	0
100131303	'DPEP2NB'	0	0	0	0	0	0
100131378	'C11orf91'	34	33	28	28	21	26
100131390	'SP9'	92	98	98	119	100	84
100131539	'ZNF705E'	0	1	2	0	2	0
100131608	'PRR23D1'	3	0	0	2	0.01	0.01
100131755	'ARMCX4'	319	420	403	425	393	393
100131801	'PET100'	502	482	446	394	475	328
100131827	'ZNF717'	139	154	126	116	139	141
100131897	'INSYN2B'	370	435	423	529	448	376
100131980	'ZNF705G'	0	1	0	0	0	0
100132015	'TEX13D'	0	0	0	0	0	0
100132074	'FOXO6'	7	6	1	5	4	3
100132247	'NPIPB5'	289.05	270.81	292.63	191.53	244.85	180.41
100132386	'KRTAP4-9'	0	2	0	0	0	1
100132406	'NBPF10'	2189.98	2113.93	1891.78	2014.15	2305.41	2079.34
100132463	'CLDN24'	1	1	0	0	0	0
100132565	'GOLGA8F'	1	0	0	0.03	3	1
100132916	'SHISAL2B'	0	0	0	0	0	0
100132994	'CXorf49B'	1	0	0	2	0	1
100133093	'FAM25G'	0	0	0	0	0	0
100133251	'PRR23D2'	0	0	0	0	0.99	0.99
100133315	'LOC100133315'	14	11	8	16	15	16
100133941	'CD24'	0	0	1	1	2	0
100134444	'KCNJ18'	0	0	0	0	0	0
100134934	'TEN1'	300	243	231	213	215	199
100134938	'UPK3BL1'	119.9	104.87	140.98	116.61	81.99	81.69
100137047	'JMJD7'	45.4	38.76	27.1	32.95	46.53	29.1
100137049	'PLA2G4B'	0	7.16	0	0	0	11.02
10014	'HDAC5'	1857	1707	1775	1536	1668	1517
100141515	'C17orf99'	0	0	0	0	0	0
100142659	'CTAGE8'	4.09	0	0	18.72	11.81	8.58
100144748	'KLLN'	27	37	33	23	31	27
10015	'PDCD6IP'	3200	3777	3915	4011	3724	3343
10016	'PDCD6'	1189	1030	1205	1023	1049	889
10017	'BCL2L10'	8	9	9	6	10	5
100170229	'SRRM5'	11	8	8	10	9	4
100170765	'ERICH4'	0	0	0	1	0	0
100170841	'EPOP'	80	88	86	105	67	60
10018	'BCL2L11'	18	17	14	12	19	14
100188893	'TOMM6'	881	806	849	821	785	666
10019	'SH2B3'	1784	1968	1822	2294	1815	1672
100190949	'C5orf52'	0	1	0	0	0	0
100191040	'C2CD4D'	0	1	0	1	1	0
1002	'CDH4'	505	533	476	590	522	456
10020	'GNE'	668	703	661	742	732.94	669
10021	'HCN4'	0	1	0	0	0	0
10022	'INSL5'	0	0	0	1	0	0
10023	'FRAT1'	52	52	67	44	49	42
10024	'TROAP'	304	275	277	357	306	315
10025	'MED16'	1368	1283	1228	1102	1108	947
10026	'PIGK'	1239	1378	1635	1687	1451	1208
100271715	'ARHGEF33'	7	15	8	11	6	6
100271846	'ERVV-2'	0	0	0	0	0	0
100271849	'MEF2B'	4.09	7.58	10.01	7.17	14.75	7.96
100271927	'RASA4B'	137.7	114.08	143.34	90.53	134.78	98.38
100272147	'CMC4'	199.58	218.79	205.59	157.63	164.11	147.05
100287045	'FAM90A26'	1	0	0	0	0	2
100287171	'WASHC1'	1586	1471	1304	1446	1394	1336
100287178	'USP17L11'	0	0	0	0	0	0
100287226	'ZNF729'	0	0	0	0	0	0
100287284	'MANSC4'	0	0	1	0	0	0
100287364	'USP17L18'	0	0	0	0	0	0
100287441	'USP17L20'	0	0	0	0	0	0
100287482	'SMKR1'	5	2	5	0	4	1
100287513	'USP17L22'	0	0	0	0	0	0
100287898	'TTC34'	0	1	1	1	0	1
100287932	'TIMM23'	979	958.74	977.59	958	912	848.17
100288072	'SDR42E2'	0	1	0	1	0	1
100288142	'NBPF20'	660.03	711.41	589.05	650.15	783.68	697.86
100288332	'NPIPA5'	242.44	300.87	245.04	196.99	235.66	206.4
100288413	'ERVMER34-1'	14	11	18	20	22	16
100288687	'DUX4'	0	0	0	0	0	0
100288695	'LIMS4'	58.62	69.13	62.05	58.68	51.55	37.77
100288797	'TMEM239'	0	0	0	0	0	1
100288801	'FRG2C'	1	1	0	0	0	0
100288842	'B3GALT9'	62	82	69	66	78	47
100289187	'TMEM225B'	5	5	13.01	4.39	8.95	5.44
100289255	'TMEM238L'	0	0	0	0	0	0
100289279	'CNTNAP3C'	0	0	0	0	0	0
100289635	'ZNF605'	337	392	461	450	427	359
100289678	'ZNF783'	205	205	171	183	195	182
100293516	'ZNF587B'	96.89	113.97	85.15	103.63	98.11	108.68
100293534	'C4B_2'	0	0	0	0	0	0
1003	'CDH5'	0	0	0	0	0	2
100302652	'GPR75-ASB3'	0	0	0	4.99	0	2.36
100302736	'TMED7-TICAM2'	313.16	449.37	299.43	208.92	283.13	273.63
100303755	'PET117'	93.54	87.29	74.37	94.95	72.6	89.35
100310812	'SPDYE2B'	0	2	1	2.28	0	0
100310846	'ANKRD61'	0	1	0	0	2	2
100316904	'SAP25'	8	4	3	8	7	6
100329135	'TRPC5OS'	0	0	0	0	0	0
10036	'CHAF1A'	428	433	408	519	416	390
10038	'PARP2'	412	425	392	460	435	409
100381270	'ZBED6'	288	350	314	403	438	402
10039	'PARP3'	839	806	738	601	617	557
1004	'CDH6'	0	0	0	0	0	0
10040	'TOM1L1'	410	365	435	358	370	337
100419008	'PRR20G'	0	0	0	0	0	0
10042	'HMGXB4'	539	540	575	552	586	574
100421372	'LOC100421372'	304.12	291.76	358.23	305.96	287.26	260.96
100423062	'IGLL5'	0	0	0	0	0	0
10043	'TOM1'	1095	947	1011	840	935	808
100431172	'KLRF2'	0	0	0	0	0	0
10044	'SH2D3C'	2	2	0	4	4	2
10045	'SH2D3A'	2	0	0	1	0	0
10046	'MAMLD1'	228	241	240	269	273	263
100462977	'MTRNR2L1'	1173.01	1166.43	993.48	785.85	968.01	770.3
100462981	'MTRNR2L2'	26637	25500.8	25906.1	20962.4	25846.9	22756.7
100462983	'MTRNR2L3'	18.34	14.92	15.29	15.76	18.19	18.06
100463285	'MTRNR2L4'	0	0	0	0	0	0
100463482	'MTRNR2L6'	274.78	255.47	201.5	155.69	191.5	164.51
100463486	'MTRNR2L8'	28241.4	26411.3	29399.9	23937.8	28070.2	23794
100463487	'MTRNR2L9'	841.16	764.36	665.33	452.8	627.07	445.47
100463488	'MTRNR2L10'	27.25	21.71	17.37	11.69	23.2	26.92
10048	'RANBP9'	723	790	790	796	727	733
10049	'DNAJB6'	1562	1671	1663	1624	1491	1313
100499483	'CCDC180'	63	68	60	42	55	45
1005	'CDH7'	0	0	1	0	0	0
100505385	'IQCJ-SCHIP1'	0	0	0	0	0	0
100505478	'TEX48'	0	0	0	0	0	0
100505502	'LOC100505502'	0	0	0	1	0	0
100505573	'INAFM2'	292	335	283	267	318	257
100505591	'LRRC3C'	0	0	0	0	0	1
100505741	'SPATA1'	0	0	3	2	1	0
100505753	'KRTAP16-1'	0	0	0	0	0	0
100505767	'SPDYE18'	12	6	7	4.84	7.37	5.31
100505841	'LOC100505841'	0	0	0	0	0	0
100505876	'CEBPZOS'	553	663	831	769.02	707	526
100505989	'SMIM31'	0	1	0	0	0	1
100506013	'APELA'	1	2	3	1	2	3
100506084	'ARL17B'	60.42	49.03	49.31	56.19	43.94	36.52
100506127	'GVQW3'	49	30	52	57	54	65
100506144	'TMEM35B'	284	293	272	259	262	221
100506164	'HSFX1'	8	0	5	0	7	0
100506243	'KRBOX1'	38	44	43	32	42	35
100506374	'EDDM13'	0	0	0	0	0	0
100506376	'TTLL10-AS1'	0	0	0	0	0	0
100506540	'SPTY2D1OS'	1	0	0	0	0	0
100506564	'THEGL'	4	3	6	1	2	3
100506581	'C16orf95'	53	42	51	43	44	49
100506658	'OCLN'	19	20	28	29	20	16
100506736	'SLFN12L'	20	22.07	16.78	16.79	14	10
100507003	'GFY'	0	0	0	0	0	0
100507027	'MRLN'	0	0	0	0	0	0
100507050	'TPBGL'	0	1	0	2	2	0
100507055	'LRCOL1'	1	0	0	1	1	3
100507096	'GIMD1'	0	0	0	0	0	0
100507290	'ZNF865'	279	249	278	203	223	216
100507421	'TMEM178B'	1	6	1	0	1	2
100507436	'MICA'	793	727	747	790	669	619
100507537	'STRIT1'	0	0	3	0	0	0
100507588	'TGFBR3L'	56	48	43	54	44	24
100507607	'NPIPB9'	24.25	19.08	24.21	26.3	23.65	14.16
100507650	'RNF212B'	0	0	0	0	1	0
100507679	'MUC22'	0	0	0	0	0	0
100507747	'C13orf46'	3	4	8	15	15	6
100509620	'LOC100509620'	0	0	0	0	1	0
10051	'SMC4'	1496	1901	2318	2730	2216	1721
10052	'GJC1'	787	915	826	1018	985	815
100526664	'LY75-CD302'	0	0	0	11.34	0	0
100526693	'ARPC4-TTLL3'	217.6	158.97	181.73	164.53	144.5	126.56
100526694	'MSANTD3-TMEFF1'	98.86	102.94	137.28	151.63	114.6	86.78
100526737	'RBM14-RBM4'	93.97	84.47	33.28	56.86	90.62	53.46
100526739	'CENPS-CORT'	97.11	83.69	108.47	69.19	72.62	73.98
100526740	'ATP5MF-PTCD1'	11.66	0	0	8.2	9.46	0
100526760	'ABHD14A-ACY1'	0	0	0	14.97	0	8.14
100526761	'CCDC169-SOHLH2'	4.84	0	2.88	0	5.62	0
100526767	'RNF103-CHMP3'	0	0	0	0	0	0
100526772	'STIMATE-MUSTN1'	18.09	2.91	1.16	0	22.97	0
100526783	'ARPIN-AP3S2'	294.18	278.95	268.54	272.57	201.22	253.82
100526794	'NT5C1B-RDH14'	1.69	0	1.73	1.52	0	0
100526832	'PHOSPHO2-KLHL23'	0	0	0	0	17.23	10.3
100526835	'FPGT-TNNI3K'	31.47	35.06	16.46	13.78	28.94	22.52
100526842	'RPL17-C18orf32'	224.22	321.35	469.97	407.37	322.95	238.8
100527943	'TGIF2-RAB5IF'	3.95	2.05	3.77	0	5.46	0
100527963	'PMF1-BGLAP'	47.51	66.74	65.47	62.86	81.1	44.52
100527978	'TLCD4-RWDD3'	6.12	8.27	8.91	15.43	17.49	4.97
100528017	'SAA2-SAA4'	0	0	0	0	0	0
100528021	'ST20-MTHFS'	0	0	2.78	0	0	0
100528030	'POC1B-GALNT4'	20.88	12.45	27.54	16.07	14.12	0
100528062	'ARMCX5-GPRASP2'	94.73	127.5	103.53	106.15	122.35	110.47
100528064	'NEDD8-MDP1'	0	3.34	0	0	0	4.58
100529063	'BCL2L2-PABPN1'	103.68	133.79	163.7	180.29	137.4	146.63
100529097	'RPL36A-HNRNPH2'	112.27	48.12	80	24.65	79.24	50.36
100529144	'CORO7-PAM16'	16.87	39.41	0	0	0	16.71
100529215	'ZNF559-ZNF177'	0	12.36	23	4.87	8.8	5.58
100529239	'RPS10-NUDT3'	124.7	162.94	144.4	134.1	128.03	140.53
100529240	'ZNF816-ZNF321P'	22.53	22.2	32.69	27.68	25.05	13.58
100529241	'HSPE1-MOB4'	10.6	0	0	5.66	0	5.64
100529251	'CKLF-CMTM1'	3.34	3.6	1.13	5.06	3.78	2.59
100529257	'SYNJ2BP-COX16'	0	0	4.33	0	0	4.09
100529261	'CHURC1-FNTB'	360.68	300.1	245.11	209.49	261.02	258.54
10053	'AP1M2'	6	11	9	6	3	0
100532726	'NDUFC2-KCTD14'	169.4	131.18	71.29	75.69	131.31	130.78
100532731	'COMMD3-BMI1'	230.31	282.01	549.03	456.05	331.38	190.36
100532736	'MICOS10-NBL1'	29.69	34.09	27.3	4.11	25.94	25.12
100533105	'C8orf44-SGK3'	81.78	95.08	29.01	43.69	68.1	92.5
100533106	'ZHX1-C8orf76'	8.87	6.58	12.18	6.83	3.61	2.05
100533177	'KRTAP29-1'	0	0	0	0	0	0
100533183	'ZNF664-RFLNA'	14.68	11.07	9.05	28.7	16.82	12.05
100533467	'BIVM-ERCC5'	66.13	66.81	0	0	0	65.94
100533496	'TVP23C-CDRT4'	83.36	115.72	123.04	79.44	95.6	91.57
100533952	'RBAK-RBAKDN'	0	1.23	1.06	1.06	0	1.04
100534012	'TNFAIP8L2-SCNM1'	2.97	3.19	0	0	0	0
100534592	'URGCP-MRPS24'	3.82	0	5.59	2.83	5.58	8.86
100534599	'ISY1-RAB43'	654.65	717.16	576.86	688.51	651.75	588.44
10054	'UBA2'	1289	1490	1556	1599	1387	1223
10055	'SAE1'	3375	3349	3197	3323	3105	2917
10056	'FARSB'	1100	1296	1241	1408	1088	1046
10057	'ABCC5'	337	335	259	344	341	330
10058	'ABCB6'	262	234	187	250	222	178
10059	'DNM1L'	1329.36	1459.99	1520	1621	1382.13	1319
1006	'CDH8'	1	0	1	2	0	0
10060	'ABCC9'	283.89	309.51	314.56	285.63	304.54	237.83
10061	'ABCF2'	723.28	622.74	684.54	574.32	617.4	588.54
10062	'NR1H3'	164	160	146	141	156	146
10063	'COX17'	242	231	194	204	228	171
100631383	'FAM47E-STBD1'	0	5.04	0	0	0	4.7
100652748	'TIMM23B'	187	218.26	184.41	180	153	156.83
100652777	'LOC100652777'	0	0	0	0	1	0
100652824	'KIAA2012'	1	2	1	0	0	0
100653049	'LOC100653049'	21.34	22.46	19.69	10.28	4.14	8.04
100653133	'LOC100653133'	0	0	0	0	0	0
100653515	'CEP295NL'	5	3	3	3	2	5
10066	'SCAMP2'	955	872	923	878	804	680
10067	'SCAMP3'	992	1062	1021	884	859	832
10068	'IL18BP'	26	22	24	38	41	20
10069	'RWDD2B'	327	336	333	329	302	272
10071	'MUC12'	4	4	3	5	1	1
10072	'DPP3'	1229	1165	1116	1092	1089	929
10073	'SNUPN'	387	334	330	331	345	310
10075	'HUWE1'	5415	5688	4822	5645	5572	5348
10076	'PTPRU'	1018	953	961	795	812	763
10077	'TSPAN32'	2	1	0	0	1	0
10078	'TSSC4'	601	594	599	527	502	426
10079	'ATP9A'	841	877	800	1031	991	939
1008	'CDH10'	4	8	4	3	4	5
10081	'PDCD7'	484	477	493	491	479	448
10082	'GPC6'	240	261	313	323	266	236
100820829	'MYZAP'	22	23	21	19	19	6
10083	'USH1C'	0	0	0	0	0	0
10084	'PQBP1'	586	559	556	505	493	506
10085	'EDIL3'	141	175	242	179	206	170
10086	'HHLA1'	0	0	0	0	0	0
100861412	'FSBP'	0	29.38	37.49	19.19	17.13	33.31
100862671	'TMEM265'	74	94	76	54	59	71
10087	'CERT1'	464	566	637	606	601	539
100874261	'CCDC200'	2	0	0	0	1	0
100885848	'PTGES3L'	1.16	7	2	0	2.59	1
100885850	'PTGES3L-AARSD1'	9.05	1.94	2	11.16	2.7	0
10089	'KCNK7'	0	0	0	1	0	0
1009	'CDH11'	2639	2920	3043	2874	3017	2653
10090	'UST'	725	679	705	653	620	599
100913187	'APOBEC3A_B'	0	0	0	0	0	0
10092	'ARPC5'	3739	4053	4275	4113	3869	3540
10093	'ARPC4'	2906.26	2787.73	2792	2574.36	2533.38	2386.77
10094	'ARPC3'	4027	3881	4032	3578	3661	3210
10095	'ARPC1B'	6347	6068	6137	5726	5768	4973
10096	'ACTR3'	5049	5717	6002	6294	5700	5105
10097	'ACTR2'	8441	9578	11040	12247	10520	8796
10098	'TSPAN5'	2208	2176	2076	2197	2125	2129
10099	'TSPAN3'	1368	1361	1397	1416	1295	1234
100996492	'CTXND1'	0	0	0	0	0	0
100996521	'CTXND2'	0	0	0	0	0	0
100996598	'LOC100996598'	0	0	0	0	0	0
100996693	'SPEGNB'	1	1	1	0	1	1
100996709	'LOC100996709'	116.51	118.88	94.24	103.14	91.58	103.31
100996717	'NOTCH2NLC'	200.29	234.39	230.71	220.9	291.45	189.76
100996746	'SPDYE11'	1	3	2.01	0	1	0
100996758	'NPY4R2'	0	1	0	1.07	0	1
100996763	'NOTCH2NLB'	809.57	840.98	920.5	840.59	871.81	751.94
100996928	'FMC1-LUC7L2'	200.02	128.41	165.32	181.78	127.33	200.46
100996939	'PYURF'	648.5	656.5	758.5	703.5	585	458.5
101	'ADAM8'	16	11	15	11	9	18
1010	'CDH12'	0	0	0	0	0	1
10100	'TSPAN2'	7	5	12	10	3	5
10101	'NUBP2'	724	719	664	654	602	522
10102	'TSFM'	478	459	470	390	430	368
10103	'TSPAN1'	15	8	6	5	8	5
10105	'PPIF'	1475	1519	1409	1451	1333	1263
101059906	'LOC101059906'	3	0	0	1	2	3
101059915	'LOC101059915'	0	0	0	0	0	0
101059918	'GOLGA8R'	108.3	90.86	66.67	90.52	95.9	90.35
101059938	'NPIPA7'	271.93	304.62	289.68	210.28	275.72	239.82
101059953	'NPIPA8'	92.2	66.88	77.42	104.94	81.35	78.49
10106	'CTDSP2'	4937	4813	4645	4943	5002	4784
101060200	'ZNF891'	67.98	76.98	83	110	88.99	65
101060226	'NBPF19'	1488.28	1429.27	1334.35	1292.49	1546.48	1403.73
101060233	'OPN1MW3'	0	0	0	0	0	0
101060301	'HNRNPCL4'	0	0	0	0	0	0
101060321	'TBC1D3G'	45.15	21.66	29.53	27.81	25.59	35.64
101060341	'LOC101060341'	147.15	152.44	121.84	110.42	150.75	121.24
101060351	'TBC1D3K'	24.76	29.23	12.94	12.77	19.07	20.33
101060376	'TBC1D3L'	224.05	160.46	149.27	155.27	168.69	179.08
101060389	'TBC1D3D'	9.9	11.01	10.96	5.03	12.37	4.69
101060684	'NBPF26'	960.25	946.15	940.66	922.89	1000.28	960.15
10107	'TRIM10'	0	0	0	0	0	0
10109	'ARPC2'	6510	6589	6341	6189	5964	5597
10110	'SGK2'	2	3	2	2	0	3
10111	'RAD50'	1084	1187	1403	1423	1411	1021
10112	'KIF20A'	1541	1722	1528	1822	1844	1713
10113	'PREB'	839	685	844	765	709	654
10114	'HIPK3'	570	720	862	947	782	620
10116	'FEM1B'	821	982	1009	1040	959	792
10117	'ENAM'	9	12	7	14	14	16
1012	'CDH13'	1004	1036	936	931	950	874
10120	'ACTR1B'	1507	1481	1427	1179	1269	1049
10121	'ACTR1A'	3237	3059	2958	3121	2762	2673
10123	'ARL4C'	564	531	554	364	367	334
10124	'ARL4A'	198	191.96	233.99	158	130	113
10125	'RASGRP1'	3	2	4	1	3	0
10126	'DNAL4'	317	310	301	270	282	240
10127	'ZNF263'	451	433	413	402	396	331
10128	'LRPPRC'	2694	2838	2852	2955	2756	2715
10129	'FRY'	96	107	86	125	123	120
1013	'CDH15'	18	10	15	8	7	8
10130	'PDIA6'	15247	15628	14573	13513	13382	13046
10131	'TRAP1'	1688	1678	1592	1571	1464	1392
10133	'OPTN'	3495	3281	3519	3174	3343	3221
10134	'BCAP31'	2502	2499	2535	2392	2249	2125
10135	'NAMPT'	1244	1379	1625	1585	1331	1011
10136	'CELA3A'	0	0	0	0	0	0
10137	'RBM12'	1209.79	1313.67	1406.68	1770.43	1603.07	1355
10138	'YAF2'	135	169	193	144	145	106
10139	'ARFRP1'	500	469	465	401	373	374
1014	'CDH16'	0	0	0	0	0	0
10140	'TOB1'	561	625	620	645	535	486
101410538	'MMP24OS'	1798	1668	1661	1311	1532	1165
10142	'AKAP9'	488	584	619	710	769	591
10144	'FAM13A'	542	586	597	570	571	540
10146	'G3BP1'	2523	3003	3300	3544	3112	2678
10147	'SUGP2'	1462	1496	1331	1609	1553	1383
10148	'EBI3'	7	10	5	14	11	7
10149	'ADGRG2'	1	3	1	1	1	2
1015	'CDH17'	0	1	0	2	0	1
10150	'MBNL2'	759	886	1039	934	1037	811
10152	'ABI2'	986	1079	1086	1190	1144	955
10153	'CEBPZ'	536	586	670	583	599	516
10154	'PLXNC1'	173	208	192	146	193	132
10155	'TRIM28'	5876	5651	5533	5494	5080	4708
10156	'RASA4'	136.3	147.92	121.66	101.47	111.22	97.62
10157	'AASS'	363	419	436	504	493	428.58
10158	'PDZK1IP1'	2	1	1	1	0	1
10159	'ATP6AP2'	2978	3451	4053	3557	3456	2667
1016	'CDH18'	36	25	32	20	33	38
10160	'FARP1'	3158	3157	2930	2880	2956	2841
10161	'LPAR6'	60	73	94	98	83	65
10162	'LPCAT3'	542	485	521	520	562	551
10163	'WASF2'	3444	3533	3431	3461	3470	3270
10164	'CHST4'	2	1	2	0	0	0
10165	'SLC25A13'	149	154	149	177	123	147
10166	'SLC25A15'	297	334	308	338	317	282
10168	'ZNF197'	366.11	411	412.05	347.04	362.79	325
10169	'SERF2'	9111	7949	7916	6397	6775	6344
1017	'CDK2'	433	494	401	567	462	422
10170	'DHRS9'	1	1	0	0	0	0
10171	'RCL1'	165	161	160	156	165	133
10172	'ZNF256'	78	79	84	66	78	55
10174	'SORBS3'	2285	2229	2294	2109	2106	1794
10175	'CNIH1'	2021	2066	2559	2380	2013	1809
10178	'TENM1'	0	0	0	0	1	0
10179	'RBM7'	599	693	834	710	664	515
1018	'CDK3'	45	44	55	39	49	46
10180	'RBM6'	708	693	594	722	657	671
10181	'RBM5'	1793	1783	1741	1566	1660	1698
10184	'LHFPL2'	483	602	590	611	593	530
10186	'LHFPL6'	1102	1149	1086	998	1100	866
10188	'TNK2'	633	637	623	600	564	499
10189	'ALYREF'	1152	1096	1117	1165	1058	1019
1019	'CDK4'	1694	1665	1687	1450	1477	1315
10190	'TXNDC9'	528	633	847	741	551	489
101927345	'LOC101927345'	3	1	0	1	1	4
101927375	'LOC101927375'	0	1	0	0	0	1
101927423	'PANO1'	10	7	6	9	8	5
101927685	'HSFX4'	0	0	1	0	0.5	0.5
101928108	'LY6L'	0	0	0	0	0	0
101928147	'FAM243A'	0.5	0.5	0.5	0.5	0.5	0
101928268	'LOC101928268'	0	0	0	0	0	0
101928527	'PIGBOS1'	110	114	116	122	114	98
101928601	'MEI4'	0	0	0	0	0	1
101928677	'ETDA'	1	0	0	0	1	0
101928917	'HSFX3'	0	0	0	0	0.5	0.5
101928991	'CCDC92B'	0	0	0	0	1.99	1
101929355	'CFAP97D2'	0	0	1	0	0	0
101929469	'TEX52'	0	0	0	0	0	0
101929627	'LOC101929627'	1	0	1	0	0	0
101929726	'MYMX'	0	0	0	0	1	1
101929805	'LOC101929805'	0	0	0	0	0	0
101929937	'LOC101929937'	0	1	2	0	0	1
101929983	'PRAMEF27'	0	0	0	0	0	0
10193	'RNF41'	1043.09	1001.88	985	897.86	881.93	788.06
101930420	'LOC101930420'	1.04	0	0	1.03	1.02	0
101930434	'LOC101930434'	1	0	1	0	0	2
10194	'TSHZ1'	390	412	453	461	431	381
10195	'ALG3'	395	405	358	395	315	351
10196	'PRMT3'	245	283	284	263	241	235
10197	'PSME3'	2252	2365	2232	2358	2148	2005
10198	'MPHOSPH9'	314	325	400	408	396	337
10199	'MPHOSPH10'	329	407	406	423	362	309
102	'ADAM10'	3043	3449	3904	4065	3789	2983
1020	'CDK5'	333	313	301	291	238	247
10200	'MPHOSPH6'	471	446	532	463	374	337
10201	'NME6'	316	331	343	320	300	280
10202	'DHRS2'	66	75	60	2	1	8
10203	'CALCRL'	58	88	124	116	108	73
10204	'NUTF2'	1586	1598	1601	1371	1423	1270
10205	'MPZL2'	0	0	0	0	0	0
10206	'TRIM13'	451.15	481.11	568	467.36	388.79	358
10207	'PATJ'	157	154	131	156	181	155
10208	'USPL1'	255	294	266	327	255	265
10209	'EIF1'	8135	7962	7893	6596	7236	6188
1021	'CDK6'	853	975	1066	1205	1252	960
10210	'TOPORS'	378	414	428	469	419	356
10211	'FLOT1'	3170	2841	2946	2734	2701	2492
10212	'DDX39A'	785	758	728	783	664	715
10213	'PSMD14'	1225	1278	1293	1301	1089	999
10215	'OLIG2'	1	0	0	0	0	0
102157402	'AK6'	322.62	308.73	332.11	345.41	313.45	234.18
10216	'PRG4'	0	1	0	0	0	1
10217	'CTDSPL'	710	746	716	681	732	644
10218	'ANGPTL7'	0	0	1	0	0	0
10219	'KLRG1'	6	6	17	12	11	5
1022	'CDK7'	451	489	568	507	428	423
10220	'GDF11'	828	774	742	787	765	695
10221	'TRIB1'	149	149	146	104	92	104
10223	'GPA33'	0	0	0	0	0	0
10224	'ZNF443'	15.34	22	12.26	26.43	21.59	8
10225	'CD96'	2.99	1.11	2.01	2	1.01	1
10226	'PLIN3'	9320	8785	8653	8261	8087	7094
10227	'MFSD10'	987	973	940	947	914	818
10228	'STX6'	823	822	859	778	750	664
102288414	'C11orf98'	499.34	430.13	425.06	426.71	371.78	346.55
10229	'COQ7'	136	162	172	140	155	136
10231	'RCAN2'	249	203	263	260	273	243
10232	'MSLN'	3	0	1	3	1	1
10233	'LRRC23'	58	57	53	36	55	55
10234	'LRRC17'	111	101	94	144	111	114
10235	'RASGRP2'	12	6	5	9	6	4
10236	'HNRNPR'	2580	2704	2968	3237	2919	2514
10237	'SLC35B1'	508	508	520	423	440	378
10238	'DCAF7'	1458	1494	1394.94	1614	1520	1466
10239	'AP3S2'	666.5	627.37	598.35	519.79	605.13	564.29
1024	'CDK8'	261	279	333	327	272	261
10240	'MRPS31'	234	215	209	191	191	177
10241	'CALCOCO2'	1936	1835	1772	1594	1668	1686
10242	'KCNMB2'	1	0	4	0	1	0
10243	'GPHN'	239	270	259	241	235	231
10244	'RABEPK'	580	577	530	506	541	434
10245	'TIMM17B'	386	353	338	260	289	266
10246	'SLC17A2'	0	0	0	0	0	0
10247	'RIDA'	362	410	560	424	389	289
10248	'POP7'	377	368	364	300	324	267
10249	'GLYAT'	0	1	0	0	0	0
1025	'CDK9'	693	671	632	558	539	550
10250	'SRRM1'	1250	1338	1404	1473	1427	1215
10251	'SPRY3'	77	65	83	69	75	77
10252	'SPRY1'	47	43	38	43	47	38
10253	'SPRY2'	492	590	559	593	426	384
10254	'STAM2'	667	745	836	933	844	731
10256	'CNKSR1'	0	2	3	1	1	0
10257	'ABCC4'	544	527	512	679	557	571
1026	'CDKN1A'	30853	28603	28373	23507	23549	21005
10260	'DENND4A'	606	585	687	751	700	629
10261	'IGSF6'	0	0	0	1	0	0
10262	'SF3B4'	1030	1032	986	985	942	834
10263	'CDK2AP2'	322	301	309	261	244	215
10265	'IRX5'	44	46	54	71	60	43
10266	'RAMP2'	1	3	7	5	4	5
10267	'RAMP1'	74	68	64	43	47	40
10268	'RAMP3'	0	0	0	0	0	0
10269	'ZMPSTE24'	911	1027	1174	1275	1055	885
1027	'CDKN1B'	398	401	425	457	457	354
10270	'AKAP8'	456	509	446	464	448	411
10272	'FSTL3'	2629	2588	2366	1921	2010	1743
102723451	'FAM243B'	0.5	0.5	0.5	0.5	0.5	0
102723475	'KCNE1B'	1.98	1.98	1	1.99	0	3
102723547	'CSAG2'	0	0	0	0	0	0
102723553	'SMIM11B'	103.65	122.29	110.97	138.81	124.21	162.95
102723555	'SPDYE16'	0	0	0	1.53	0.29	1.69
102723623	'LOC102723623'	0	0	0	0	0	0
102723680	'CT45A9'	0	0	0	0	1	0
102723713	'LOC102723713'	1	2	1	0	0	0
102723728	'LOC102723728'	0	0	7.74	0	0	0
102723737	'CT45A8'	0	0	0	0	0	0
102723750	'LOC102723750'	0	0	1	0	0	1
102723796	'TLE7'	0	0	1	0	0	1
102723859	'TBC1D3E'	106.41	94.51	59.3	70.91	51.94	45
102723899	'PTTG1IP2'	0	0	0	1	0	0
102723971	'LOC102723971'	0	0	0	0	0	0
102723996	'LOC102723996'	6.16	2.84	3.6	8.4	8.2	9.36
102724023	'GATD3B'	1196.27	1111.23	1094.24	943.86	981.82	904.99
102724101	'TP53TG3E'	0	0	0	0	0	0
102724127	'TP53TG3F'	0	0	0	0	0	0
102724159	'LOC102724159'	304.47	321.11	286.28	315.08	269.89	247.55
102724197	'LOC102724197'	0	0	1	0	0.21	2
102724200	'LOC102724200'	21.92	35.17	63.63	70.68	69.83	20.29
102724231	'C3orf86'	0	0	0	0	0	0
102724250	'LOC102724250'	503.13	515.36	486.88	470.89	520	431.31
102724334	'LOC102724334'	0	0	0	0	0	0
102724428	'SIK1B'	59	51	64	22	29	33
102724474	'LOC102724474'	5	2	2	2	5	2
102724485	'LOC102724485'	0	0	0	0	0	0
102724488	'LOC102724488'	33.93	44.87	37.55	44.28	35.16	35.76
102724560	'CBSL'	84.85	209.74	139.29	84	77.86	77.49
102724594	'U2AF1L5'	162.23	292.85	109.69	295.78	280.03	210.13
102724652	'CRYAA2'	0	3	1	5	0	1
102724657	'MSANTD5'	0	0	0	0	0	0
102724770	'LOC102724770'	119.69	135.06	121.16	90.31	94.56	106.15
102724788	'LOC102724788'	0	0	1	0	2	0
102724813	'LOC102724813'	9	6	4	6	10	5
102724862	'TBC1D3I'	6.34	8.57	3.99	4.75	3.85	3.26
102725035	'LOC102725035'	0	0	0	0	0	0
102725191	'LOC102725191'	0	0	0	0	0	1
10273	'STUB1'	2156	1996	2038	1872	1733	1609
10274	'STAG1'	922	946	985	1144	1005	977
10276	'NET1'	542	641	675	639	528	450
10277	'UBE4B'	1598	1599	1556	1694	1679	1599
10278	'EFS'	650	637	655	626	649	572
10279	'PRSS16'	4	6	6	3	3	3
1028	'CDKN1C'	23	19	26	12	17	13
10280	'SIGMAR1'	1609	1598	1612	1540	1420	1223
102800317	'TPTEP2-CSNK1E'	6.35	6.09	6.27	12.11	7.04	0
10282	'BET1'	497	496	646	539	518	434
10283	'CWC27'	496	533	538	509	502	442
10284	'SAP18'	2318	2325	2437	2129	2155	2008
10285	'SMNDC1'	440	513	635	640	545	469
10286	'BCAS2'	545	515	697	567	499	367
10287	'RGS19'	154	141	139	148	153	110
10288	'LILRB2'	0	0	0	0	0	0
10289	'EIF1B'	477	477	524	534	423	423
1029	'CDKN2A'	616	585	581	530	545	426
10290	'SPEG'	1056	1079	998	819	817	788
10291	'SF3A1'	1708	1913	1832	1878	1710	1730
10293	'TRAIP'	84	115	121	134	101	106
10294	'DNAJA2'	1232	1306	1260	1245	1279	1154
10295	'BCKDK'	1280	1222	1209	1113	1077	1019
10296	'MAEA'	1503	1415	1363	1292	1378	1254
10297	'APC2'	3	3	8	3	2	3
10298	'PAK4'	765	758	778	801	738	588
10299	'MARCHF6'	1550	1731	1654	1838	1879	1706
103	'ADAR'	3843	3875	3644	4012	3883	3687
1030	'CDKN2B'	411	404	523	433	422	353
10300	'KATNB1'	450	443	420	411	376	328
10302	'SNAPC5'	110	99	116	106	99	95
10307	'APBB3'	179	159	147	136	136	124
10308	'ZNF267'	101	119	150	146	147	86
10309	'CCNO'	2	4	1	5	4	4
1031	'CDKN2C'	423	406	432	461	464	445
10311	'VPS26C'	1236	1225	1310	1191	1221	1112
10312	'TCIRG1'	1285	1284	1180	1183	1188	1000
10313	'RTN3'	2428	2407	2424	2493	2260	2182
10314	'LANCL1'	1511	1681	2100	2078	1978	1655
10316	'NMUR1'	0	0	0	0	1	1
10317	'B3GALT5'	3	4	3	2	3	9
10318	'TNIP1'	2425.76	2138	2085.97	2114	2037	1990
10319	'LAMC3'	2	2	2	0	2	2
1032	'CDKN2D'	136	117	119	143	134	87
10320	'IKZF1'	0	0	0	1	0	0
10322	'SMYD5'	503	510	514	483	440	448
10324	'KLHL41'	3	2	2	1	3	2
10325	'RRAGB'	306	271	286	228	247	205
10326	'SIRPB1'	5.33	3.78	4.02	11.58	7.23	12.5
10327	'AKR1A1'	1235	1128	1130	1013	1024	966
10328	'EMC8'	500	481	462	466	442	391
10329	'RXYLT1'	267	261	256	267	241	224
1033	'CDKN3'	458	480	474	485	458	379
10330	'CNPY2'	932	824	879	774	787	688
10331	'B3GNT3'	2	0	0	0	0	0
10333	'TLR6'	52	64	36	68	86	66
10335	'IRAG1'	80	86	88	47	82	54
10336	'PCGF3'	700	708	726	759	758	697
10342	'TFG'	2192	2178	2323	2311	2290	2057
10343	'PKDREJ'	1	0	3	1	4	4
10344	'CCL26'	6	11	10	4	7	8
10346	'TRIM22'	1762	1926	2032	1766	1975	1703
10347	'ABCA7'	119	111	92	109	96	79
10349	'ABCA10'	23	22	18	17	20	6
10350	'ABCA9'	14	15	15	12	11	23
10351	'ABCA8'	35	43	45	46	58	47
10352	'WARS2'	252	269	302	275	243	236
1036	'CDO1'	62	68	62	76	65	49
10360	'NPM3'	545	462	498	360	394	328
10361	'NPM2'	1	0	0	1	0	1
10362	'HMG20B'	1793	1613	1664	1437	1383	1354
10363	'HMG20A'	838	871	816	865	898	810
10365	'KLF2'	59	67	63	56	44	34
10367	'MICU1'	1268	1291	1310	1230	1071	1124
10369	'CACNG2'	0	0	0	0	0	0
10370	'CITED2'	6675	6829	7325	6110	6011	4905
10371	'SEMA3A'	231	319	295	359	264	236
10376	'TUBA1B'	37800	38743.5	36512.9	40488.7	36976	32835.1
10379	'IRF9'	562	490	551	410	399	417
1038	'CDR1'	0	0	0	1	1	0
10380	'BPNT1'	491	427	417	440	443	348
10381	'TUBB3'	3146.59	2981.34	3134.76	2711.38	2691.11	2419.94
10382	'TUBB4A'	0	2	0	0	1	0
10383	'TUBB4B'	7498	7559	7690	8048	7110	6661
10384	'BTN3A3'	309.23	263.4	289.62	293.51	295.81	288.59
10385	'BTN2A2'	343	287	308.14	339	301	243
10388	'SYCP2'	14	19	42	26	35	23
10389	'SCML2'	34	49	52	66	56	54
1039	'CDR2'	609	591	619	620	681	620
10390	'CEPT1'	379	437	434	397	385	341
10391	'CORO2B'	498	521	525	518	422	392
103910	'MYL12B'	5715	5660	5363	5026	5033	4469
10392	'NOD1'	127	123	132	145	144	131
10393	'ANAPC10'	121	122	144	127	121	90
10395	'DLC1'	2449	2755	2787	2698	2855	2513
10396	'ATP8A1'	24	26	23	10	11	19
10397	'NDRG1'	3280	3065	3088	2739	3002	2664
10398	'MYL9'	7011	6974	7025	5625	6010	5284
10399	'RACK1'	26296	24746	25036	21353	21215	19603
104	'ADARB1'	493	510	451	416	475	427
1040	'CDS1'	4	0	1	3	4	2
10400	'PEMT'	408	356	357	371	360	290
10401	'PIAS3'	1319	1368	1230	1290	1195	1139
10402	'ST3GAL6'	0	1	0	1	1	2
10403	'NDC80'	385	431	474	557	481	421
10404	'CPQ'	565	519	511	448	484	452
10406	'WFDC2'	0	0	0	0	0	0
10409	'BASP1'	3561	3511	3436	3278	3389	3195
1041	'CDSN'	1	0	0	0	0	0
10410	'IFITM3'	5753.39	5254.47	5316.26	4172.16	4931.84	4189.62
10411	'RAPGEF3'	91	124	102	126	93	87
10412	'NSA2'	1623	1589	1775	1391	1450	1209
10413	'YAP1'	3570	4445	4946	5505	4546	3783
10417	'SPON2'	8165	7173	8117	6536	6329	5644
10418	'SPON1'	16	5	9	4	12	6
10419	'PRMT5'	1364	1438	1420	1298	1280	1258
10420	'TESK2'	68	77	68	73	84	62
10421	'CD2BP2'	1909	1721	1668	1563	1528	1447
10422	'UBAC1'	489	451	450	406	440	413
10423	'CDIPT'	1638	1351	1532	1288	1343	1159
10424	'PGRMC2'	2060	2318	2837	2520	2338	1924
10425	'ARIH2'	1301	1335	1200	1241	1221	1152.93
10426	'TUBGCP3'	370	381	370	430	404	396
10427	'SEC24B'	694	729	789	759	754	682
10428	'CFDP1'	964	934	973	875	851	763
1043	'CD52'	1	1	0	1	0	0
10430	'TMEM147'	929	809	846	720	683	586
10432	'RBM14'	763.87	808.62	710.04	855.43	731.22	657.22
10434	'LYPLA1'	779	934	1322	1260	1033	708
10435	'CDC42EP2'	475	392	421	347	314	312
10436	'EMG1'	589	685	606	524	587	444
10437	'IFI30'	213	219	242	177	171	157
10438	'C1D'	288	370	416	381	323	265
10439	'OLFM1'	29	20	33	24	30	36
1044	'CDX1'	3	2	5	4	6	2
10440	'TIMM17A'	1040	1145	1308	1229	1065	884
10443	'N4BP2L2'	494	542	632	575	633	450
10444	'ZER1'	1282	1213	1188	1034	1131	1026
10445	'MCRS1'	1073	951	907	909	898	830
10446	'LRRN2'	0	0	0	0	0	0
10447	'FAM3C'	1538	1773	2100	2154	2113	1634
10449	'ACAA2'	773	811	866	698	783	736
1045	'CDX2'	0	0	0	0	0	0
10450	'PPIE'	785	738	716	638	599	538
10451	'VAV3'	9	8	14	7	6	11
10452	'TOMM40'	739	799	779	712	696	578
10454	'TAB1'	739	630	671	568	612	555
10455	'ECI2'	2116	2051	2101	1908	1823	1673
10456	'HAX1'	1337	1204	1236	993	1048	942
10457	'GPNMB'	3785	3562	3633	3802	3756	3520
10458	'BAIAP2'	739	704	695	558	583	478
10459	'MAD2L2'	730	664	703	654	676	574
10460	'TACC3'	1144	1150	1115	1346	1173	1093
10461	'MERTK'	4	0	1	0	1	2
10462	'CLEC10A'	0	0	0	0	0	0
10463	'SLC30A9'	1552	1880	2228	2078	1868	1409
10464	'PIBF1'	220	218	279	240	248	168
10465	'PPIH'	337	337	347	364	304	272
10466	'COG5'	823	981	965	1049	904	830
10467	'ZNHIT1'	1843	1650	1711	1428	1440	1320
10468	'FST'	184	244	241	223	212	145
10469	'TIMM44'	696	603	627	525	506	485
1047	'CLGN'	40	47	52	56	45	34
10471	'PFDN6'	421	446	446	415	406	330
10472	'ZBTB18'	155	197	192	203	187	190
10473	'HMGN4'	1208	1281	1419	1482	1170	1097
10474	'TADA3'	2163	1834	1943	1798	1789.03	1542
10475	'TRIM38'	905	845	922	884	897	923
10476	'ATP5PD'	2661	2533	2607	2239	2346	2070
10477	'UBE2E3'	1475	1580	1722	1710	1459	1223
10478	'SLC25A17'	381	357	337	345	337	339
10479	'SLC9A6'	526	577	549	623	567	519
1048	'CEACAM5'	0	1	0	0	0	0
10480	'EIF3M'	1940	1911	1939	1821	1649	1551
10481	'HOXB13'	3	1	0	1	1	0
10482	'NXF1'	966	937	920	1009	924	906
10483	'SEC23B'	909	907	915	877	789	728
10484	'SEC23A'	4789	5707	6168	6271	5927	5058
10486	'CAP2'	339	375	378	414	385	352
10487	'CAP1'	9026	9136	8834	9059	8945	8419
10488	'CREB3'	1141	1202	1236	974	1073	922
10489	'LRRC41'	2324	2297	2344	1968	2155	1888
10490	'VTI1B'	2262	2256	2244	1992	1944	1930
104909134	'LINC02210-CRHR1'	7	16	12	14	16	14
10491	'CRTAP'	6523	6327	6324	6003	5929	5564
10492	'SYNCRIP'	3122	3498	3564	3789	3313	3173
10493	'VAT1'	10134	9491	9648	8502	8454	7901
10494	'STK25'	2429	2464	2406	2132	2135	1818
10495	'ENOX2'	243	255	258	249	248	261
10497	'UNC13B'	1139	1157	1009	1015	1043	1006
10498	'CARM1'	1988	1873	1869	1906	1863	1670
10499	'NCOA2'	506	614	762	848	799	647
105	'ADARB2'	0	0	0	0	0	0
1050	'CEBPA'	3	7	8	5	7	5
10500	'SEMA6C'	140	100	121	106	101	94
10501	'SEMA6B'	3	3	2	1	5	2
10505	'SEMA4F'	393.01	392.56	356	368.39	390.9	320.94
10507	'SEMA4D'	26.41	29.49	28.01	17	25	19
10509	'SEMA4B'	310	302	278	279	304	308
1051	'CEBPB'	1887	1604	1742	1442	1252	1072
10512	'SEMA3C'	1347	1559	1773	1369	1422	1152
10513	'APPBP2'	1060	1204	1324	1263	1109	904
10514	'MYBBP1A'	904	979	920	973	819	753
10516	'FBLN5'	10464	10769	9992	9132	9655	9218
10517	'FBXW10'	0	2.86	0	0	1.79	0
10518	'CIB2'	72	58	67	61	71	61
105180390	'SPDYE13'	0	1	0	0	0	0
10519	'CIB1'	1085	955	981	891	908	785
1052	'CEBPD'	1154	913	1063	888	883	807
10520	'ZNF211'	182	181	176	139	153	140
10521	'DDX17'	5618	5904	5519	5879	6352	5655
10522	'DEAF1'	433	386	405	371	383	318
10523	'CHERP'	639	662	635	637	595	535
10524	'KAT5'	519	490	506	466	491	367
10525	'HYOU1'	1593	1634	1398	1536	1449	1279
10526	'IPO8'	969	1074	1117	1170	1039	1014
10527	'IPO7'	4387	4974	5221	5697	4981	4445
10528	'NOP56'	987	1008	935	964	890	853
10529	'NEBL'	62	61	76	57	67	43
1053	'CEBPE'	0	0	0	0	0	0
10531	'PITRM1'	2570	2695	2427	2412	2230	2154
10533	'ATG7'	768	758	756	724	714	719
10534	'ZNRD2'	251	233	238	184	205	171
10535	'RNASEH2A'	596	674	628	645	608	519
10536	'P3H3'	2872	2729	2815	2339	2471	2207
105369669	'LOC105369669'	1	0	2	1	2	2
105369869	'LOC105369869'	2	2	1	0	0	0
10537	'UBD'	0	0	0	0	0	0
105370980	'LOC105370980'	0	0	0	0	0	1
105371045	'PERCC1'	0	0	0	0	0	0
105371063	'LOC105371063'	0	0	0	0	0	0
105371095	'LOC105371095'	0	0	0	0	0	0
105371253	'LOC105371253'	1	1	1	1	2	0
105371346	'CPHXL'	0	0	0	0	0	0
105371419	'LOC105371419'	0	0	0	1	0	1
105371932	'LOC105371932'	6	5	3	4	2	6
105372267	'NFILZ'	0	0	0	0	0	0
105372280	'GNG14'	0	0	0	0	0	0
105372412	'LOC105372412'	0	2	0	1	0	0
105372704	'LOC105372704'	2	2	2	0	1	1
105373057	'LOC105373057'	0	0	0	0	0	0
105373102	'LOC105373102'	8	2	2	4	10	6
105373989	'LOC105373989'	4	0	2	1	0	2
105374103	'LOC105374103'	2	1	0	1	1	1
105374301	'LOC105374301'	43	63	47	58	41	58
105375116	'LOC105375116'	0	0	0	0	0	0
105375355	'UPK3B'	0	0	0	2	0	0
105376341	'LOC105376341'	0	0	0	0	0	0
105376714	'LOC105376714'	0	0	0	0	0	0
105376722	'LOC105376722'	2	5	2	3	4	4
105376875	'LOC105376875'	0	0	0	0	0	0
105377310	'LOC105377310'	1	0	0	0	0	1
105377805	'LOC105377805'	1	0	2	3	2	1
105378148	'LOC105378148'	0	0	0	0	0	0
105378696	'TMEM275'	0	0	0	0	0	0
105378803	'LRRC53'	0	0	0	0	0	0
105378947	'LOC105378947'	2	1	0	0	1.06	1.08
105378952	'KLF18'	0	0	0	0	0	0
105378979	'LOC105378979'	0	0	0	0	0	0
105379198	'LOC105379198'	0	0	0	0	1	1
105379417	'LOC105379417'	0	0	0	0	0	0
105379473	'LOC105379473'	0	0	0	0	0	0
105379545	'LOC105379545'	0	0	0	0	0	0
105379554	'LOC105379554'	5	7	3	2	8	5.09
105379561	'LOC105379561'	3	0	3	2	0	0
105379752	'LOC105379752'	2	2	2	2	3	8
10538	'BATF'	2	3	2	2	1	2
10539	'GLRX3'	1542	1541	1655	1507	1360	1308
1054	'CEBPG'	317	386	384	221	306	226
10540	'DCTN2'	3269	3061	3136	2901	2889	2593
10541	'ANP32B'	2770	2796	2711	2862	2709	2516
10542	'LAMTOR5'	1477	1535	1484	1350	1402	1180
10544	'PROCR'	949	874	934	831	732	650
10548	'TM9SF1'	1043	1094	943	1034	944	956
10549	'PRDX4'	2892	2737	2822	2363	2390	2266
10550	'ARL6IP5'	3464	3714	4733	4142	3902	3235
10552	'ARPC1A'	4561	4626	4636	4566	4238	3840
10553	'HTATIP2'	385	383	400	371	378	382
10554	'AGPAT1'	1730	1790	1750	1635	1568	1349
10555	'AGPAT2'	674	662	748	617	590	509
10556	'RPP30'	389	408	427	449	434	358
10557	'RPP38'	133	173	167	125	147	120
10558	'SPTLC1'	1544	1638	1789	1516	1516	1345
10559	'SLC35A1'	320	324	338	363	364	266
1056	'CEL'	28	18	16	13	14	16
10560	'SLC19A2'	198	246	320	229	197	167
10561	'IFI44'	308	334	459	426	320	280
10562	'OLFM4'	0	0	0	0	0	0
10563	'CXCL13'	0	0	0	0	0	0
10564	'ARFGEF2'	1085	1187	1172	1356	1253	1097
10565	'ARFGEF1'	1184	1308	1271	1418	1530	1275
10566	'AKAP3'	9	6	18	6	8	2
10567	'RABAC1'	2365	2030	2235	1744	1792	1518
10568	'SLC34A2'	0	0	0	0	0	0
10569	'SLU7'	652	720	701	639	664	614
10570	'DPYSL4'	46	47	39	34	36	30
10572	'SIVA1'	592	563	550	488	489	450
10573	'MRPL28'	1449	1311	1304	1187	1214	1052
10574	'CCT7'	6497	6460	6029	5891	5727	5755
10575	'CCT4'	4823	4774	4727	4718	4379	4293
10576	'CCT2'	2313	2452	2351	2593	2339	2014
10577	'NPC2'	1530	1425	1397	1250	1388	1211
10578	'GNLY'	0	0	0	0	0	0
10579	'TACC2'	219	227	209	239	218	223
1058	'CENPA'	226	258	250	272	241	222
10580	'SORBS1'	9	11	10	10	17	10
10581	'IFITM2'	3282.61	2923.53	2976.74	2815.84	2629.16	2423.38
10584	'COLEC10'	4	8	10	3	9	4
10585	'POMT1'	733	646	646	653	572	582
10586	'MAB21L2'	0	0	0	1	0	0
10587	'TXNRD2'	729	645	663	533	550	516
10588	'MTHFS'	185	156	162.22	161	154	122
10589	'DRAP1'	4673	4465	4556	4200	3904	3553
1059	'CENPB'	2528	2297	2410	2482	2247	2043
10590	'SCGN'	0	0	0	0	0	0
10591	'DNPH1'	590	528	515	467	432	370
10592	'SMC2'	757	842	893	997	967	781
10594	'PRPF8'	6836	7210	6736	7570	7420	6860
10595	'ERN2'	6	1	5	5	2	3
10597	'TRAPPC2B'	98	89	108	83	79	89
10598	'AHSA1'	1308	1311	1310	1380	1284	1235
1060	'CENPC'	158	179	194	205	188	160
10600	'USP16'	582	672	833	804	743	570
10602	'CDC42EP3'	3424	3882	3881	3809	3770	3374
10603	'SH2B2'	30	25	30	20	33	23
10605	'PAIP1'	884	916	1029	1022	804	750
10606	'PAICS'	2636	2888	2847	3125	2779	2400
10607	'TBL3'	753	696	710	659	567	533
10608	'MXD4'	3823	3399	3420	3177	3272	2876
10609	'P3H4'	885	881	823	851	762	695
10610	'ST6GALNAC2'	4	3	8	8	3	8
10611	'PDLIM5'	855	844	935.01	953	880	866
10612	'TRIM3'	416	366	375	348	362	282
10613	'ERLIN1'	1352	1397	1324	1405	1440	1327
10614	'HEXIM1'	1125	1111	1078	1075	980	949
10615	'SPAG5'	786	858	738	972	905	918
10616	'RBCK1'	1533	1378	1400	1301	1252	1108
10617	'STAMBP'	579	535	616	545	516	481
10618	'TGOLN2'	3118	3503	3147	4006	3746	3554
1062	'CENPE'	537	782	1016	1318	1181	744
10620	'ARID3B'	44	55	46	49	43	40
10621	'POLR3F'	170	187	190	181	171	159
10622	'POLR3G'	122	171	220	231	170	120
10623	'POLR3C'	759	733	762	630	658	587
10625	'IVNS1ABP'	518	596	568	587	460	434
10626	'TRIM16'	696.71	653.69	578.79	619.36	596.88	646.15
10627	'MYL12A'	5829	5696	5488	4825	5176	4610
10628	'TXNIP'	10478	9578	9173	8915	7621	7520
10629	'TAF6L'	228	209	195	168	198	204
1063	'CENPF'	1654	1751	1724	2248	2229	1950
10630	'PDPN'	12	15	13	18	13	18
10631	'POSTN'	32	22	40	27	25	18
10632	'ATP5MG'	2489	2326	2391	2020	2066	1783
10633	'RASL10A'	1	0	0	0	1	0
10634	'GAS2L1'	631	585	602	664	546	454
10635	'RAD51AP1'	159	185	200	277	217	133
10636	'RGS14'	84	84	81	82	77	51
10637	'LEFTY1'	2	1	0	0	0	0
10640	'EXOC5'	1120	1386	1744	1947	1553	1236
10641	'NPRL2'	297	295	265	229	231	197
10642	'IGF2BP1'	345	328	300	314	323	292
10643	'IGF2BP3'	856	1005	954	1205	1177	1023
10644	'IGF2BP2'	2362	2417	2235	2369	2424	2179
10645	'CAMKK2'	1324	1303	1309	1384	1300	1230
10647	'SCGB1D2'	0	0	0	0	0	0
10648	'SCGB1D1'	0	0	0	0	0	0
10650	'PRELID3A'	89	89	60	54	60	56
10651	'MTX2'	543	591	560	521	485	436
10652	'YKT6'	3545	3609	3368	3345	3266	2886
10653	'SPINT2'	3	8	9	4	5	5
10654	'PMVK'	496	410	388	367	348	352
10655	'DMRT2'	7	7	7	7	8	2
10656	'KHDRBS3'	226	205	193	181	189	190
10657	'KHDRBS1'	3137	3258	3261	3467	3287	3137
10658	'CELF1'	1330	1430	1342	1434	1413	1293
10659	'CELF2'	462	456	535	560	532	457
1066	'CES1'	126	120	118	133	141	142
10660	'LBX1'	0	0	0	0	0	0
10661	'KLF1'	0	0	0	0	0	0
10663	'CXCR6'	0	0	1	0	0	0
10664	'CTCF'	518	535	511	558	537	588
10665	'TSBP1'	0	0	0	0	0	0
10666	'CD226'	10	8	10	8	10	8
10667	'FARS2'	243	245	245	211	204	209
10668	'CGRRF1'	150	160	177	146	114	111
10669	'CGREF1'	93	69	74	53	60	50
10670	'RRAGA'	2187	2086	2120	1779	1807	1731
106707243	'PRH1-TAS2R14'	15.61	27.64	24.61	23.61	9.21	4.97
10671	'DCTN6'	387	467	414	378	402	360
10672	'GNA13'	837	908	1120	1133	901	720
10673	'TNFSF13B'	12	19	33	35	25	22
10675	'CSPG5'	2	1	1	1	1	1
10677	'AVIL'	24	12	14	14	29	27
10678	'B3GNT2'	119	171	175	197	165	135
10681	'GNB5'	903	873	884	830	810	757
10682	'EBP'	475	470	465	438	430	404
106821730	'BUB1B-PAK6'	1	2	0	0	0	0
10683	'DLL3'	14	23	15	18	6	12
10686	'CLDN16'	0	1	1	0	1	0
106865373	'GET1-SH3BGR'	0	13.86	8.77	0	21.88	6.56
10687	'PNMA2'	0	1	2	0	0	0
1069	'CETN2'	1106	1070	1072	859	935	927
10690	'FUT9'	0	0	0	0	0	0
10691	'GMEB1'	202	217	216	237	198	223
10692	'RRH'	0	0	0	1	0	0
10693	'CCT6B'	21	19	23	11	21	16
10694	'CCT8'	3240	3269	3135	3245	3046	2764
10695	'CNPY3'	822.9	682.68	672.91	698.85	656	655.91
10699	'CORIN'	64	78	88	48	74	69
107	'ADCY1'	12	15	17	16	9	6
1070	'CETN3'	275	327	410	385	318	212
107080638	'TBC1D7-LOC100130357'	0	0	0	0	0	0
107080644	'CNPY3-GNMT'	1.1	4.32	1.09	2.15	0	2.09
1071	'CETP'	0	0	0	0	0	0
10712	'FAM189B'	985	929	989	919	928	737
10713	'USP39'	831	830	839	793	721	707
10714	'POLD3'	296	267	299	344	296	278
10715	'CERS1'	16.18	14	14.43	11.24	22.24	12.29
10716	'TBR1'	0	0	0	0	0	1
10717	'AP4B1'	304	291	302	304	306	280
10718	'NRG3'	0	0	0	1	1	0
107181291	'PYDC5'	0	0	0	0	1	0
1072	'CFL1'	19486	19034	18575	17618	16623	16461
10721	'POLQ'	199	195	191	250	251	196
10723	'SLC12A7'	44	36	42	36	37	44
10724	'OGA'	3701	4047	3818	4247	4379	4221
10725	'NFAT5'	885	1136	1158	1226	1276	982
10726	'NUDC'	2355	2235	2205	2283	2033	2070
10728	'PTGES3'	3379	3862	4887	5473	3844	3735
107282092	'BOLA2-SMG1P6'	503.92	490.84	505.05	457.31	372.01	309.06
1073	'CFL2'	3704	4045	4690	4343	3589	3271
10730	'YME1L1'	3064	3333	3261	3193	3248	2889
107303344	'SETDB2-PHF11'	0	0	0	0	28.4	0
10732	'TCFL5'	381	356	370	336	378	320
10733	'PLK4'	179	225	225	318	239	197
10734	'STAG3'	53	54	63	54	62	46
10735	'STAG2'	1307	1547	1718	1811	1625	1347
10736	'SIX2'	5	1	0	3	1	1
10738	'RFPL3'	1	0	0	0	0	0
10739	'RFPL2'	0	2	0	0	0	0
10741	'RBBP9'	400	405	479	496	444	390
10742	'RAI2'	11	4	7	3	6	4
10743	'RAI1'	926	995	879	1000	951	873
10745	'PHTF1'	433	414	415	430	436	385
10746	'MAP3K2'	575	625	686	628	712	583
10747	'MASP2'	1	0	0	0	2	1
10749	'KIF1C'	5532	5397	5145	5261	5140	4825.84
1075	'CTSC'	3526	3546	3760	3421	3551	3064
10750	'GRAP'	8	8	4	2	4	4
10752	'CHL1'	1	2	3	0	1	1
10753	'CAPN9'	0	0	0	0	0	0
10755	'GIPC1'	1959	1931	1910	1819	1595	1455
10758	'TRAF3IP2'	614.24	614	624	518	534	524
10761	'PLAC1'	5	1	4	4	4	4
10762	'NUP50'	742	828	775	931	917	806
10763	'NES'	2884	2941	2638	2905	2727	2473
10765	'KDM5B'	1238	1308	1234	1218	1323	1247
10766	'TOB2'	1557	1628	1534	1668	1619	1415
10767	'HBS1L'	1138	1211	1250	1169	1079	1013
10768	'AHCYL1'	2278	2407	2401	2469	2416	2239
10769	'PLK2'	1005	1105	1005	697	684	727
10771	'ZMYND11'	1043	1187	1209	1116	1168	1019
10772	'SRSF10'	1333	1495	1740.51	1861	1542	1344.97
10773	'ZBTB6'	205	235	267	261	214	201
10775	'POP4'	588	576	580	541	484	523
10776	'ARPP19'	1783	1925	2054	2379	1992	1805
10777	'ARPP21'	0	0	0	0	0	0
10780	'ZNF234'	148	128	129	118	131	112
10781	'ZNF266'	209	195	188	201	191	183
10782	'ZNF274'	466	460	457	380	418	349
10783	'NEK6'	2553	2484	2437	2422	2518	2317
10785	'WDR4'	226	233	251	214	218	192
10786	'SLC17A3'	0	0	0	1	0	0
10787	'NCKAP1'	3232	3620	4362	4646	3882	3297
10788	'IQGAP2'	3	2	5	1	4	1
10791	'VAMP5'	1569	1355	1426	1109	1212	1047
10793	'ZNF273'	38	44	73	57	41	42
10794	'ZNF460'	15	14	20	19	23	20
10795	'ZNF268'	307	363	414	335	350	269
10797	'MTHFD2'	1322	1399	1511	1270	1283	1068
107983987	'SMIM34B'	0	1	0	0.5	0	0
107983988	'SPEM3'	0	0	0	0	0	0
107983993	'UPK3BL2'	28.01	14.96	21.52	26.72	29.77	13.5
107984025	'LOC107984025'	1	0	1	0	0	2
107984124	'LOC107984124'	1	3	1	3	1	0
107984126	'LOC107984126'	0.99	2.89	4.33	2.61	2.01	2.25
107984153	'LOC107984153'	0	2.34	0.66	0	0	1.97
107984156	'LOC107984156'	0	1.27	0	0	1.05	0
107984203	'LOC107984203'	115	138	118	157	153	108
107984264	'LOC107984264'	0	0	0	1	2	0
107984345	'SMIM38'	0	0	3	3	2	3
107984449	'LOC107984449'	15	12	23	16	15	15
107984512	'LOC107984512'	2	5	2	0	3	1
107984590	'LOC107984590'	0	0	0	0	0	0
107984638	'LOC107984638'	13	14	13	19	14	12
107984640	'LBHD2'	0	0	0	0	0	0
107984817	'LOC107984817'	0	2	1	2	2	2
107984832	'LOC107984832'	2	1	1	1	0	5
107984833	'LOC107984833'	0	0	0	0	0	0
107984876	'LOC107984876'	0	0	0	0	0	0
107985021	'LOC107985021'	29	34	38	20	20	29
107985022	'LOC107985022'	0	0	0	0	0	0
107985149	'LOC107985149'	0	0	0	0	0	0
107985555	'LOC107985555'	0	0	0	0	0	0
107985556	'LOC107985556'	0	0	0	0	0	0
107985678	'LOC107985678'	2	1	4	4	3	2
107985729	'LOC107985729'	0	1	0	0	0	0
107985795	'LOC107985795'	2	0	0	1	0	0
107985805	'LOC107985805'	0	0	0	0	0	0
107985876	'LOC107985876'	1	0	0	0	1	0
107986217	'LOC107986217'	14	14	12	15	17	12
107986755	'LOC107986755'	0	0	0	0	0	1
107986762	'LOC107986762'	26	26	12	21	13	18
107986800	'LOC107986800'	115.85	91.56	85.16	106.58	107.25	93.76
107986818	'FAM237B'	1	3	0	0	1	0
107986982	'LOC107986982'	1	0	1	2	1	2
107987004	'LOC107987004'	4.81	5	7	7	15.58	6
107987042	'LOC107987042'	0	1	1	1	2	3
107987044	'LOC107987044'	0	0	0	0	0	0
107987067	'LOC107987067'	5.19	1	3	1	4.42	2
107987158	'LOC107987158'	10	6	4	4	8	3
107987238	'LOC107987238'	0	0	0	0	0	0
107987243	'LOC107987243'	0	0	0	0	0	1
107987248	'LOC107987248'	0	0	0	0	0	0
107987254	'LOC107987254'	0	2	0	0	5	1
107987269	'LOC107987269'	0	0	0	0	0	0
107987285	'LOC107987285'	0	0	0	0	0	0
107987372	'LOC107987372'	2	3	3	1	1	0
107987373	'LOC107987373'	532.64	446.62	490.81	445.79	426.16	383.12
107987432	'LOC107987432'	1.08	2.61	0.52	2.04	3.34	1.1
107987433	'LOC107987433'	37.83	34.79	35.95	22.92	36.32	24.79
107987441	'LOC107987441'	0	0	0	0	0	0
107987457	'LOC107987457'	13.51	11.03	9.01	24.41	6.11	17.04
107987462	'LOC107987462'	0	0	0	0	0	0
107987464	'LOC107987464'	1.21	0	0.66	0	0	1.97
107987477	'LOC107987477'	0	2.34	0.66	0	2.01	1.97
107987478	'LOC107987478'	0	0.74	1	0.87	0.5	0
107987479	'LOC107987479'	0	0.74	1	0.87	0.5	0
107987545	'LOC107987545'	5	3.44	3.92	3.54	3.81	5.1
10799	'RPP40'	114	127	131	136	110	99
108	'ADCY2'	0	0	1	0	0	0
1080	'CFTR'	0	0	0	0	0	0
10800	'CYSLTR1'	0	0	0	1	0	0
10801	'SEPTIN9'	10376	10082	9742	9389	9456	8582
10802	'SEC24A'	847	1132	1221	1354	1164	1019
10803	'CCR9'	0	0	0	0	0	0
10804	'GJB6'	0	0	0	0	0	0
10806	'SDCCAG8'	374	327	358	312	291	273
10807	'ENTR1'	521	508	510	437	388	363
10808	'HSPH1'	742	827	841	1035	809	715
10809	'STARD10'	187	150	172	120	123	129
1081	'CGA'	0	0	0	0	0	0
10810	'WASF3'	329	353	349	352	416	350
10811	'NOXA1'	7	4	3	1	3	3
10813	'UTP14A'	553	509.69	461.01	437.65	430	437
10814	'CPLX2'	0	0	0	0	0	0
10815	'CPLX1'	3	4	2	5	2	3
10817	'FRS3'	80	71	63	68	54	47
10818	'FRS2'	429	466	578	567	560	477
1082	'CGB3'	0	0	0	0.69	0.6	0.39
10825	'NEU3'	300	350	333	363	353	372
10826	'FAXDC2'	473	477	492	352	404	392
10827	'FAM114A2'	487	573	595	606	514	451
10838	'ZNF275'	437	450	400	440	483	431
1084	'CEACAM3'	0	0	0	0	0	0
10840	'ALDH1L1'	1	1	1	1	4	3
10841	'FTCD'	3	1	5	6	4	5
10842	'PPP1R17'	0	0	0	0	0	0
10844	'TUBGCP2'	1805	1772	1772	1770	1613	1621
10845	'CLPX'	766	809	850	735	811	655
10846	'PDE10A'	0	2	3	2	2	4
10847	'SRCAP'	1537	1613	1465	1548	1560	1355
10848	'PPP1R13L'	166	134	130	147	144	100
10849	'POLR1G'	150	153	141	148	119	105
10850	'CCL27'	0	0	0	0	0	0
10855	'HPSE'	57	56	48	45	59	60
10856	'RUVBL2'	2599	2318	2412	2351	2149	1971
10857	'PGRMC1'	3964	3997	5038	4780	4146	3402
10858	'CYP46A1'	2	4	6	3	5	4
10859	'LILRB1'	0	0	0	0	0	0
10861	'SLC26A1'	3	5	4	2	0	0
10863	'ADAM28'	3	5	8	3	2	0
10864	'SLC22A7'	0	0	0	0	0	0
10865	'ARID5A'	234	177	213	214	207	144
10867	'TSPAN9'	877	825	807	804	783	724
10868	'USP20'	545	527	525	508	479	427
10869	'USP19'	1097	1116	1089	1010	973	908
1087	'CEACAM7'	0	0	0	0	0	0
10870	'HCST'	1	1	1	0	1	3
10871	'CD300C'	0	0	1	0	0	0
10873	'ME3'	135	132	124	107	122	123
10874	'NMU'	0	0	1	2	4	0
10875	'FGL2'	21	19	27	19	22	12
10878	'CFHR3'	0	0	0	0	0	0
1088	'CEACAM8'	0	0	0	1	0	0
10880	'ACTL7B'	0	0	0	0	0	0
10882	'C1QL1'	24	28	23	23	14	12
10884	'MRPS30'	270	308	363	321	312	250
10885	'WDR3'	668	747	656	680	674	686
10886	'NPFFR2'	2	3	0	4	2	0
10887	'PROKR1'	1	0	0	0	0	1
10888	'GPR83'	0	1	1	0.83	1	1.09
10890	'RAB10'	2124	2348	2573	2499	2244	1892
10891	'PPARGC1A'	37	37	32	20	32	37
10892	'MALT1'	425	546	636	672	595	520
10893	'MMP24'	21	35	26	22	21	25
10894	'LYVE1'	0	0	1	0	2	0
10897	'YIF1A'	1836	1771	1829	1592	1536	1305
10898	'CPSF4'	541	543	525	447	447	408
10899	'JTB'	1660	1465	1463	1285	1234	1127
109	'ADCY3'	1401	1367	1302	1364	1310	1207
10900	'RUNDC3A'	6	1	8	2	1	1
10901	'DHRS4'	1245.62	1113.89	1134.34	979.38	957.87	883.89
10902	'BRD8'	798	792	730	833	817	742
10903	'MTMR11'	302	259	280	241	236	239
10904	'BLCAP'	1482	1341	1231	1171	1203	1074
10905	'MAN1A2'	891	1021	986	1115	1114	1018
10906	'TRAFD1'	1105	977	969	895	937	860
10907	'TXNL4A'	1242	1150	1147	1001	1017	919
10908	'PNPLA6'	2864	2591	2588	2523	2266	2138
10910	'SUGT1'	825	860	938	912	829	682
10911	'UTS2'	3	0	1	1	0	1
10912	'GADD45G'	7	2	3	4	3	1
10913	'EDAR'	1	0	0	0	0	0
10914	'PAPOLA'	2206	2333	2655	3252	2591	2151
10915	'TCERG1'	813	964	1056	1074	1010	901
10916	'MAGED2'	4628	4470	4535	4023	4316	4246
10917	'BTNL3'	0	0	0	0	0	0
10919	'EHMT2'	1165	1140	1098	1014	986	954
10920	'COPS8'	2005	2096	2175	2070	1987	1868
10921	'RNPS1'	1345	1394	1372	1314	1269	1097
10922	'FASTK'	1022	929	886	831	801	682
10923	'SUB1'	2112	2238	2756	2672	2246	1866
10924	'SMPDL3A'	127	122	152	145	128	107
10926	'DBF4'	192	246	313	353	236	234
10927	'SPIN1'	1854	2071	1940	1954	1856	1734
10928	'RALBP1'	1783	1820	1874	1944	1854	1722
10929	'SRSF8'	422	473	429	432	404	347
10930	'APOBEC2'	0	0	0	1	0	0
10933	'MORF4L1'	5726	5825	5977	5700	5650	5483
10935	'PRDX3'	2875	3060	3526	3420	2802	2530
10936	'GPR75'	16	14	6	22	26	18
10938	'EHD1'	1424	1286	1301	1128	1109	1071
10939	'AFG3L2'	1045	1053	937	1023	941	813
10940	'POP1'	242	283	272	317	269	245
10941	'UGT2A1'	0	0	0	0	0	0
10942	'PRSS21'	12	7	4	4	7	5
10943	'MSL3'	487	448	496	503	471	423
10944	'C11orf58'	2497	2912	3278.03	2933.68	2758.72	2369.03
10945	'KDELR1'	4809	4690	4847	4435	4546	4146
10946	'SF3A3'	1563	1671	1582	1559	1511	1580
10947	'AP3M2'	218	234	201	225	257	220
10948	'STARD3'	799	727	739	667	688	623
10949	'HNRNPA0'	1981	2023	2192	2266	2120	1805
10950	'BTG3'	375	432	405	360	364	310
109504726	'ERV3-1-ZNF117'	36.03	65.03	95.59	81.91	144.49	46.57
10951	'CBX1'	1682	1910	1832	1889	1748	1657
10952	'SEC61B'	1609	1522	1626	1386	1395	1068
10953	'TOMM34'	1449	1427	1466	1152	1000	990
10954	'PDIA5'	1350	1320	1285	1258	1325	1272
10955	'SERINC3'	3253	3377.6	3536	3564	3409	3064
10956	'OS9'	6252	6070	5689	5129	5741	5447
10957	'PNRC1'	701	677	735	787	638	591
10959	'TMED2'	4843	5299	5174	5274	4850	4582
10960	'LMAN2'	4122	3826	3963	3425	3428	3210
10961	'ERP29'	2010	1885	1912	1586	1719	1490
10962	'MLLT11'	249	234	272	316	224	183
10963	'STIP1'	2789	2894	2699	3020	2602	2292
10964	'IFI44L'	73	68	132	71	72	70
10965	'ACOT2'	431.68	441.34	412.23	352.63	385.42	361.84
10966	'RAB40B'	256	253	271	236	219	195
10969	'EBNA1BP2'	1403	1304	1305	1288	1217	1142
10970	'CKAP4'	7961	8215	7707	7937	7499	7258
109703458	'HTD2'	179.71	110.03	96.79	137.81	113.54	117.45
10971	'YWHAQ'	12211	12554	14112	14276	12051	10731
10972	'TMED10'	4791	5140	5688	5212	4712	3999
10973	'ASCC3'	2260	2543	2499	2495	2529	2285
10974	'ADIRF'	1130	1000	975	771	837	717
10975	'UQCR11'	2312	2039	2062	1724	1808	1426
10978	'CLP1'	326	296	298	281	265	235
10979	'FERMT2'	1230	1352	1414	1388	1362	1221
10980	'COPS6'	3829	3801	3577	3323	3172	3046
10981	'RAB32'	1350	1224	1269	1156	1051	965
10982	'MAPRE2'	991	964	874	1082	1013	991
10983	'CCNI'	4764	4844	5264	5454	4724	4409
10985	'GCN1'	3613	3717	3411	3664	3575	3374
10987	'COPS5'	1026	1015	1014	902	849	786
10988	'METAP2'	1676	1757	1984	1829	1758	1539
10989	'IMMT'	1847	1779	1756	1751	1738	1663
10990	'LILRB5'	3	1.98	0	1.97	0	0
10991	'SLC38A3'	0	1	0	0	0	0
10992	'SF3B2'	5388	5141	5036	4711	4602	4571
10993	'SDS'	0	0	0	0	0	0
10994	'ILVBL'	1280	1212	1200	1073	1084	946
10998	'SLC27A5'	55	55	56	40	34	29
10999	'SLC27A4'	348	374	337	384	314	314
11000	'SLC27A3'	161	139	144	129	129	119
11001	'SLC27A2'	0	0	0	1	0	0
11004	'KIF2C'	1039	1070	1014	1147	1068	1036
11005	'SPINK5'	0	0	0	0	0	0
11007	'CCDC85B'	2061	1787	1802	1386	1497	1370
11009	'IL24'	18	26	15	12	8	18
110091775	'CFAP298-TCP10L'	2.68	1.31	2.63	0	2.62	2.66
1101	'CHAD'	0	0	0	0	0	0
11010	'GLIPR1'	4138	4420	5183	4577	4227	3495
11011	'TLK2'	611	583	585	616	573	523
110116772	'ZNF765-ZNF761'	46.27	63.58	60.3	42.29	74.53	69.91
11012	'KLK11'	0	0	0	0	0	0
11013	'TMSB15A'	19	14	12	15	16	19
11014	'KDELR2'	6697	7270	7611	7560	7029	6487
11015	'KDELR3'	2526	2680	2734	2663	2464	2228
11016	'ATF7'	707	739	633.39	732.86	756	612
11017	'SNRNP27'	413	419	486	457	409	339
11018	'TMED1'	687	545	601	524	500	487
11019	'LIAS'	133	131	150	132	149	132
1102	'RCBTB2'	319	331	392	350	328	261
11020	'IFT27'	244	259	243	211	226	175
11021	'RAB35'	1140	1132	1058	1006	973	907
11022	'TDRKH'	150.84	133.39	129.02	138.37	155.81	137.11
11023	'VAX1'	0	0	0	0	0	0
11025	'LILRB3'	2.01	0	1.97	2	0	0
11026	'LILRA3'	0	0	0	0	0	0
11027	'LILRA2'	0	0	0	1	0	0
1103	'CHAT'	0	0	0	0	0	0
11030	'RBPMS'	774	741	740	698	658	586
11031	'RAB31'	1328	1380	1430	1327	1279	1156
11033	'ADAP1'	10	9	5	5	9	8
11034	'DSTN'	3945	4052	4566	4485	3864	3513
11035	'RIPK3'	37	45	20	26	15	27
110354863	'ZNF660-ZNF197'	14.89	0	20.95	67.96	25.21	0
11036	'GTF2A1L'	1.72	4.78	0	0	5	4
11037	'STON1'	610.65	681.85	728.02	748.87	776	649
110384692	'LOC110384692'	22.02	0	0	0	0	0
1104	'RCC1'	828	799	802	883	725	733
11040	'PIM2'	134	139	99	129	106	88
11041	'B4GAT1'	448	426	462	434	415	360
11043	'MID2'	202	243	284	253	270	233
11044	'TENT4A'	417	437	362	479	450	448
11045	'UPK1A'	0	1	0	1	0	0
11046	'SLC35D2'	421	416	451	360	338	365
11047	'ADRM1'	1358	1382	1312	1216	1143	1043
1105	'CHD1'	323	358	367	455	390	336
11051	'NUDT21'	1664	2054	2286	2441	2014	1690
11052	'CPSF6'	1011	1155	1175	1194	1125	1056
11054	'OGFR'	1135	1018	1060	997	919	888
11056	'DDX52'	509	539	593	651	544	530
11057	'ABHD2'	998	1143	1080	1285	1295	1165
11059	'WWP1'	547	579	656	691	590	581
110599563	'LY6G6F-LY6G6D'	0	0	0	0	0	0
110599564	'EEF1AKMT4'	42	45	54	46	39	28
110599583	'EEF1AKMT4-ECE2'	0	0	0	0	0	0
110599588	'ASDURF'	43.05	70.25	126.57	104.47	66.66	24.64
1106	'CHD2'	2537	2661	2419	2644	2827	2556
11060	'WWP2'	747	652	720	704	673	652
11061	'CNMD'	0	0	0	0	0	0
11062	'DUS4L'	87.73	79.76	71.55	77.3	88.78	52.53
11063	'SOX30'	4	1	3	2	3	0
11064	'CNTRL'	255	258	245	268	286	238
11065	'UBE2C'	616	641	611	636	594	575
11066	'SNRNP35'	249	201	239	214	222	210
11067	'DEPP1'	335	287	304	223	255	188
11068	'CYB561D2'	254	201	203	206	176	156
11069	'RAPGEF4'	1	0	0	1	2	2
1107	'CHD3'	3237	3141	3007	3175	3386	3212
11070	'TMEM115'	1047	971	994	899	891	772
11072	'DUSP14'	873	750	787	644	634	537
11073	'TOPBP1'	511	577	567	637	615.61	553
11074	'TRIM31'	0	0	0	0	0	0
11075	'STMN2'	68	55	69	37	54	47
11076	'TPPP'	4	4	3	6	6	2
11077	'HSF2BP'	15	11	22	12	7	10
11078	'TRIOBP'	2849	2945	2967	2540	2577	2181
11079	'RER1'	2812	2672	2605	2414	2477	2395
1108	'CHD4'	4942	5122	4653	5114	4890	4993
11080	'DNAJB4'	2679	3459	4358	3657	3364	2322
110806277	'PNMA8C'	1	4	0	1	2	0
110806280	'CCDC194'	0	0	0	0	0	0
110806296	'C1orf232'	0	0	0	0	0	0
110806298	'C17orf113'	9	13	13	11.96	15	7
11081	'KERA'	0	0	0	0	1	0
11082	'ESM1'	4	7	11	10	5	7
11083	'DIDO1'	1113	1078	1049	1267	1193	1140
11091	'WDR5'	940	951	946	928	886	848
11092	'SPACA9'	166	152	145	131	162	136
11093	'ADAMTS13'	74	72	54	48	67	47
11094	'CACFD1'	134	122	91	64	85	79
11095	'ADAMTS8'	0	0	1	0	0	0
11096	'ADAMTS5'	327	339	443	294	434	350
11097	'NUP42'	218	199	193	226	194	146
11098	'PRSS23'	952	958	1025	961	1009	997
11099	'PTPN21'	547	606	533	622	646	543
111	'ADCY5'	2	7	3	5	7	5
11100	'HNRNPUL1'	4898	4786	4703	5024	5116	4623
11101	'ATE1'	248	275	287	312	273	247
11102	'RPP14'	238.29	270.97	234.21	225.19	231.46	209.55
11103	'KRR1'	627	729	849	835	756	546
11104	'KATNA1'	296	321	331	324	284	285
11105	'PRDM7'	0	0	1	0	0	0
111064650	'C19orf85'	0	0	0	0	0	0
11107	'PRDM5'	95	107	99	107	109	89
11108	'PRDM4'	728	776	724	740	712	683
111089941	'MMP24-AS1-EDEM2'	38.14	27.83	31.09	5.76	31.34	17.13
1111	'CHEK1'	468	513	560	609	512	464
11112	'HIBADH'	1013	1050	1108	944	908	794
11113	'CIT'	1289	1283	1205	1539	1386	1358
11116	'CEP43'	204	206	249	243	249	214
11117	'EMILIN1'	7678	7482	7220	7446	7036	6174
11118	'BTN3A2'	555.07	540.77	518.37	549.22	510.06	448.44
111188157	'LYNX1-SLURP2'	0	0	0	0	0	0
11119	'BTN3A1'	324.7	361.82	298.01	335.27	352.12	350.97
1112	'FOXN3'	1104	1132	1058	1119	1142	1021
11120	'BTN2A1'	423	414	427.86	417	409	394
11122	'PTPRT'	0	0	0	0	0	0
11123	'RCAN3'	442	440	491	545	477	375
11124	'FAF1'	882	814	802	800	755	693
111240474	'CRYZL2P-SEC16B'	229.46	275.19	240.18	210.55	253.94	190.89
11126	'CD160'	0	1	0	0	0	1
11127	'KIF3A'	147	162	221	222	240.7	198
11128	'POLR3A'	1018	1038	955	930	981	927
11129	'CLASRP'	369	391	365	352	321	307
1113	'CHGA'	1	1	1	3	0	0
11130	'ZWINT'	479	536	539	547	543	466
11131	'CAPN11'	0	0	0	0	0	0
11132	'CAPN10'	235	220	235	204	243	164
11133	'KPTN'	167	163	154	141	105	135
11135	'CDC42EP1'	1035	1064	1040	867	858	665
11136	'SLC7A9'	0	2	0	0	1	0
11137	'PWP1'	1268	1297	1192	1166	1155	1184
11138	'TBC1D8'	600	634	556	624	578	622
1114	'CHGB'	7	11	19	4	8	7
11140	'CDC37'	4632	4450	4181	3965	3698	3826
11141	'IL1RAPL1'	0	1	3	1	1	1
11142	'PKIG'	1265	1047	1156	971	983	968
11143	'KAT7'	772	754	726	795	770	753
11144	'DMC1'	44	43.28	40	62	54	41
11145	'PLAAT3'	57	49	47	44	29	40
11146	'GLMN'	165	197	234	238	194	139
11148	'HHLA2'	0	0	0	0	0	1
11149	'BVES'	274	285.67	289	314	314	294
11151	'CORO1A'	57	56	43	47	40	37
11152	'WDR45'	644.47	616	572	505	435.46	449.03
11153	'FICD'	87	124	110	112	96	86
11154	'AP4S1'	106	126	127	110	122	114
11155	'LDB3'	1	1	2	3	2	1
11156	'PTP4A3'	33	20	16	15	30	24
11157	'LSM6'	186	187	174	163	200	153
11158	'RABL2B'	289.39	324.51	293.02	252.34	274.17	252.95
11159	'RABL2A'	77.61	81.49	69.98	72.66	58.83	77.05
1116	'CHI3L1'	1	0	0	1	1	0
11160	'ERLIN2'	1335	1385	1353	1333	1492	1280
11161	'ERG28'	585	576	548	442	498	476
11162	'NUDT6'	122	105	111	95	90	76
11163	'NUDT4'	1333.03	1423.18	1674.26	1451.45	1366.07	1117.9
11164	'NUDT5'	874	915	891	937	872	822
111644133	'THSD8'	0	0	0	0	0	0
11165	'NUDT3'	1053.74	1142.46	1061.82	1053.7	1082.28	924.75
11166	'SOX21'	0	0	0	0	0	0
11167	'FSTL1'	21249	21758	21334	19337	22230	20977
11168	'PSIP1'	1038	1156	1398	1552	1358	1036
11169	'WDHD1'	329	422	416	435	431	384
1117	'CHI3L2'	43	48	45	26	41	33
11170	'FAM107A'	42	42	36	39	48	36
11171	'STRAP'	2619	2737	3012	3079	2563	2448
11173	'ADAMTS7'	267	248	231	227	235	210
11174	'ADAMTS6'	261	266	290	232	221	179
11176	'BAZ2A'	1270	1410	1199	1550	1331	1293
11177	'BAZ1A'	572	706	686	748	737	602
11178	'LZTS1'	198	209	197	209	219	180
11179	'ZNF277'	363	338	404	326	317	240
1118	'CHIT1'	0	0	0	0	0	0
11180	'WDR6'	2461	2348	2262	2287	2228	2056
11181	'TREH'	0	1	0	1	5	1
11182	'SLC2A6'	259	262	261	245	262	235
11183	'MAP4K5'	760	842	943	847	859	684
11184	'MAP4K1'	4	2	3	1	0	1
11185	'INMT'	23	15	15	16	20	23
11186	'RASSF1'	910	952	989	885	952	865
11187	'PKP3'	51	43	52	50	42	49
11188	'NISCH'	2342	2248	2057	2008	2182	1993
11189	'CELF3'	1	0	0	0	0	0
1119	'CHKA'	311	316	307	299	269	228
11190	'CEP250'	1846	1782	1596	1796	1751	1649
11193	'WBP4'	351	346	377	341	312	287
11194	'ABCB8'	611	599	589	570	488	486
11196	'SEC23IP'	1115	1349	1249	1340	1258	1199
11197	'WIF1'	2	4	1	2	1	2
11198	'SUPT16H'	2533	2722	2443	2654	2685	2569
11199	'ANXA10'	0	0	1	1	0	0
112	'ADCY6'	1054	1070	1013	991	1058	923
1120	'CHKB'	261	222	214	225	212	206
11200	'CHEK2'	238	215	217	232	240	207
11201	'POLI'	337	401	458	389	400	365
11202	'KLK8'	0	0	0	0	0	0
1121	'CHM'	443.12	544.01	664	656.96	620	465.99
11211	'FZD10'	0	0	0	0	0	0
11212	'PLPBP'	518	505	517	529	517	475
11213	'IRAK3'	583	591	560	630	642	553
11214	'AKAP13'	1451	1392	1258	1498	1497	1524
11215	'AKAP11'	1059	1327	1400	1542	1486	1216
11216	'AKAP10'	495	449	466	436	464	418
112163659	'TMDD1'	2	0	3	1	1	2
11218	'DDX20'	256	263	302	280	262	238
11219	'TREX2'	2	1	0	0	0	0
1122	'CHML'	356.27	490.34	654.05	631.69	609.33	438.97
11221	'DUSP10'	1237.01	1253	1350	1110	1214	1079.6
11222	'MRPL3'	1560	1724	1763	1758	1577	1335
11224	'RPL35'	10617	9536	9739	8034	8459	7471
11226	'GALNT6'	878	843	787	875	804	770
112267855	'LOC112267855'	2	0	0	3	0	0
112267859	'LOC112267859'	2	1	0	1	1	0
112267876	'LOC112267876'	0	0	0	0	0	0
112267904	'LOC112267904'	0	0	0	0	0	0
112267992	'LOC112267992'	1	0	1	1	0	0
112268052	'LOC112268052'	35	48	34	37	36	30
112268076	'LOC112268076'	0	0	0	0	0	0
112268080	'LOC112268080'	0	0	0	0	0	0
112268092	'LOC112268092'	0	0	1	0	0	0
112268119	'LOC112268119'	4	6	3	5	1	2
112268131	'LOC112268131'	6	6	4	9	3	5
112268186	'LOC112268186'	0	0	1	0	0	0
112268260	'LOC112268260'	27	27	24	12	18.94	14.92
112268334	'LOC112268334'	0	0	0	0	0	0
112268336	'LOC112268336'	0	0	0	0	0	0
112268337	'LOC112268337'	0	0	0	0	0	0
112268340	'LOC112268340'	0	0	0	0	0	0
112268342	'LOC112268342'	26.79	38.33	29.02	16	23	12.09
112268347	'LOC112268347'	1.08	2.61	0.52	2.04	3.34	1.1
112268350	'LOC112268350'	11	7	10	16	17	15
112268384	'LOC112268384'	9.26	4.63	5.69	6.36	7.49	10.25
112268387	'LOC112268387'	0	0	2	0	0	0
112268390	'LOC112268390'	0	0	0	0	0	0
112268395	'LOC112268395'	0	0	2	3	0	3
112268437	'LOC112268437'	107.95	139.33	100.42	157.01	136.84	109.76
112268444	'LOC112268444'	2	1	3	1	2	0
11227	'GALNT5'	2839.04	3114	3087	2903	3175	2734
11228	'RASSF8'	789	1043	1182	1207	1110	919
1123	'CHN1'	1272	1187	1311	1133	1179	1087
11230	'PRAF2'	770	637	711	584	619	555
11231	'SEC63'	1592	1964	2131	2107	1791	1647
11232	'POLG2'	151	125	136	128	106	104
11234	'HPS5'	666	693	673	715	659	665
11235	'PDCD10'	448	513	532	588	497	375
11236	'RNF139'	629	687	797	751	603	539
11237	'RNF24'	982	1030	936	1173	936	877
11238	'CA5B'	277	294.02	325	316	279	283
112398	'EGLN2'	1356	1210	1242	1236	1094	1005
112399	'EGLN3'	6	3	5	1	1	1
1124	'CHN2'	3	0	0	1	0	2
11240	'PADI2'	1	0	1	0	2	0
11243	'PMF1'	622.49	504.26	537.53	476.14	488.9	439.48
11244	'ZHX1'	498.61	598.93	752	696.88	610.97	515.96
112441426	'TMEM271'	0	0	0	0	0	0
112441434	'SHLD3'	10	22	9	20	18	8
11245	'GPR176'	3752	3704	3497	3495	3378	3109
112464	'CAVIN3'	3110	2943	3068	2493	2677	2227
11247	'NXPH4'	32	37	28	41	22	28
112476	'PRRT2'	42	40	36	37	47	31
112479	'ERI2'	187	195	250	229	184	184
11248	'NXPH3'	13	9	11	18	15	13
112483	'SAT2'	864	743	823	570	615	566
112487	'DTD2'	211.42	224.97	286.97	252	256	162
11249	'NXPH2'	0	0	0	0	0	0
112495	'GTF3C6'	1020	1124	1127	1065	869	899
11251	'PTGDR2'	63	45	48	43	37	44
11252	'PACSIN2'	1808	1841	1888	1736	1704	1669
11253	'MAN1B1'	2230	2098	2054	1784	1817	1699
11254	'SLC6A14'	0	0	0	0	0	0
11255	'HRH3'	0	0	0	0	0	0
112574	'SNX18'	1200	1303	1654	1450	1432	1258
112577461	'OOSP3'	0	0	0	0	0	0
11258	'DCTN3'	1596	1481	1470	1278	1363	1276
11259	'FILIP1L'	1833	1947	2205	2087	1912	1762
11260	'XPOT'	2887	3172	3258	3160	2960	2564
112609	'MRAP2'	11	16	11	18	1	19
11261	'CHP1'	2419	2417	2362	2492	2402	2198.97
112611	'RWDD2A'	146	157	140	137	141	132
112616	'CMTM7'	143	145	155	156	147	145
11262	'SP140'	6.21	6.24	6.28	7.33	5.05	6.23
11264	'PXMP4'	362	310	309	358	342	317
11266	'DUSP12'	235	266	252	253	245	197
11267	'SNF8'	1390	1259	1376	1182	1224	1109
11269	'DDX19B'	521.56	508.95	517.04	528.46	541.08	492.75
112694756	'LOC112694756'	442.31	452.19	377.21	443.65	377.15	319.18
11270	'NRM'	307	286	309	329	314	247
112703	'FAM71E1'	2	4	2	4	7	4
112714	'TUBA3E'	1	1	0	0	1	0
11272	'PRR4'	10	5	3	7	9	5
112724	'RDH13'	131	131	122	121	140.99	122
11273	'ATXN2L'	1849	1939	1884	1882	1732	1595
11274	'USP18'	22	18	37	17	18	26
11275	'KLHL2'	188	228	235	247	200	206
112752	'IFT43'	340	312	294	270	306	249
112755	'STX1B'	103	109	90	90	86	77
11276	'SYNRG'	780	808	756	828	838	825
11277	'TREX1'	73.56	82.22	64.46	58.77	73.88	61.58
112770	'GLMP'	1431	1196	1273	1183	1203	1048
11278	'KLF12'	477	587	576	667	572	529
11279	'KLF8'	51	57	53	56	61	50
1128	'CHRM1'	1	1	0	0	0	1
11280	'SCN11A'	1	2	0	1.26	0	1
112802	'KRT71'	0	0	0	0	0	0
112812	'FDX2'	345	292	301	236	223	212
112817	'HOGA1'	43	39	32	26	28	36
11282	'MGAT4B'	2197	2222	2241	2014	1809	1693
11284	'PNKP'	397	400	407	364	338	302
112840	'WDR89'	98	115	146	139	133	100
112849	'L3HYPDH'	420	418	412	467	448	368
11285	'B4GALT7'	588	548	516	481	490	427
112858	'TP53RK'	285	297	294	237	257	171
112869	'SGF29'	86	71	72	62	70	66
112885	'PHF21B'	1	1	0	0	0	1
1129	'CHRM2'	92	92	94	79	104	84
112936	'VPS26B'	1324	1272	1312	1300	1226	1188
112937	'GLB1L3'	0	0	0	0	0	0
112939	'NACC1'	2587	2707	2507	2612	2291	2062
112942	'CFAP36'	482	408	429	370	402	374
112950	'MED8'	708	768	684	725	645	660
112970	'KTI12'	293	241	239	229	224	196
113	'ADCY7'	1477	1561	1590	1699	1569	1429
1130	'LYST'	582	589	575	657	630	593
113000	'RPUSD1'	428	430	453	406	350	351
113026	'PLCD3'	1260	1105	1113	990	956	863
11309	'SLCO2B1'	0	0	0	0	1	0
113091	'PTH2'	0	0	0	0	0	0
1131	'CHRM3'	26.7	19.45	12	19.14	18.87	16
11311	'VPS45'	647	660	569	601	615	600
113115	'MTFR2'	59	42	66	83	67	58
11313	'LYPLA2'	782	728	716	666	598	599
113130	'CDCA5'	448	464	418	526	497	454
11314	'CD300A'	0	0	0	0	0	0
113146	'AHNAK2'	6809	6678	5643	6869	6773	6237
11315	'PARK7'	4631	4138	4344	3734	3793	3803
11316	'COPE'	3213	2826	2887	2615	2566	2277
11317	'RBPJL'	0	0	0	0	0	0
113174	'SAAL1'	237	261	243	224	231	225
113177	'IZUMO4'	11	12	7	12	6	9
113178	'SCAMP4'	982	847	951	868	747	733
113179	'ADAT3'	55	43	43	49	34	33
11318	'GPR182'	0	0	0	0	0	0
113189	'CHST14'	603	563	615	564	556	539
11319	'ECD'	663	684	698	603	616	601
1132	'CHRM4'	9	6	4	3	2	2
11320	'MGAT4A'	5	1.01	2	3	2.01	0
113201	'GOLM2'	1665	2012	2608	2597	2272	1689
11321	'GPN1'	842	901	831	756	772	795
11322	'TMC6'	2	1	2	3	3	1
113220	'KIF12'	2	2	2	0	1	0
113230	'MISP3'	5	7	7	7	4	5
113235	'SLC46A1'	223	221	180	208	203	189
113246	'C12orf57'	787	646	682	637	674	581
11325	'DDX42'	2029	1982	1914	1908	2040	1941
113251	'LARP4'	612	760	827	936	770	634
11326	'VSIG4'	0	0	0	0	0	0
113263	'GLCCI1'	152	164	215	191	145	128
113277	'TMEM106A'	73	81	78	103	101	76
113278	'SLC52A3'	0	0	0	0	0	0
11328	'FKBP9'	5363	5433	5075	4904	5334	5054
11329	'STK38'	1033	952	898	1031	1021	972
1133	'CHRM5'	1	0	1	1	2	0
11330	'CTRC'	0	0	0	1	1	1
11331	'PHB2'	3437	3220	3183	2856	2810	2703
11332	'ACOT7'	1354	1396	1391	1326	1299	1117
11333	'PDAP1'	3681	3590	3402	3110	3236	3233
11334	'TUSC2'	392	333	317	315	336	282
11335	'CBX3'	1725	1969	2117	2128	1908	1556
11336	'EXOC3'	1053	1016	1059	978	994	934
11337	'GABARAP'	4498	4111	3946	3363	3728	3531
11338	'U2AF2'	4089	3872	3789	3786	3577	3314
11339	'OIP5'	100	89	126	133	102	104
1134	'CHRNA1'	0	0	0	0	0	0
11340	'EXOSC8'	264	249	260	256	258	218
113402	'SFT2D1'	427	406	454	420	400	316
11341	'SCRG1'	1	0	0	0	0	1
113419	'TEX261'	1713	1744	1698	1740	1659	1498
11342	'RNF13'	348	403	487	430	365	322
11343	'MGLL'	2454	2438	2415	2588	2373	2022
11344	'TWF2'	2001	1756	1818	1648	1732	1532
113444	'SMIM12'	602	599	600	617	656	489
11345	'GABARAPL2'	1117	1049	1171	1056	959	858
113451	'AZIN2'	138	115	119	95	116	89
113452	'TMEM54'	483	392	372	410	364	290
113455421	'DERPC'	339.84	443.19	298.93	930.51	686.77	604.82
113457	'TUBA3D'	0	0	0	0	0	0
11346	'SYNPO'	968	913	922	831	944	897
1135	'CHRNA2'	0	0	0	0	0	0
113510	'HELQ'	184	202	248	185	188	135
113523638	'SMIM41'	4	2	6	4	2	3
113540	'CMTM1'	3.38	5.86	6	3.3	10	9
1136	'CHRNA3'	0	0	0	0	0	0
113612	'CYP2U1'	421	446	441	403	441	394
113622	'ADPRHL1'	486	583	506.36	466	461	342
113655	'MFSD3'	221	184	185	148	161	112
113675	'SDSL'	113	110	108	79	97	76
1137	'CHRNA4'	0	0	0	0	0	0
113730	'KLHDC7B'	0	1	0	0	0	0
113746	'ODF3'	0	0	0	0	0	0
113763	'ZBED6CL'	14	8	3	9	3	2
113791	'PIK3IP1'	321	305	326	306	319	298
1138	'CHRNA5'	10	15	17	26	14	14
113802	'HENMT1'	120	127	113	101	110	107
113828	'FAM83F'	0	1	0	0	0	0
113829	'SLC35A4'	1057	1012	975	916	882	859
113835	'ZNF257'	11	15	12	24	14	15
113878	'DTX2'	214	209	252	222	207	176
1139	'CHRNA7'	0	0	0	1.2	0	3.44
114	'ADCY8'	16	17	10	7	8	11
1140	'CHRNB1'	62	60.23	55.05	52	54.03	57.92
114034	'TOE1'	142	134	118	125	129	128
114049	'BUD23'	983	978	923	912	849	817
114088	'TRIM9'	6	6	11	9	8	8
1141	'CHRNB2'	68	42	50	60	55.04	48
114108587	'ATF7-NPFF'	0	0	6.61	11.47	6.18	0
114112	'TXNRD3'	201	194	218	208	199	176
114118903	'ARHGAP11A-SCG5'	39.09	31.87	8.91	19.62	14.09	17.33
114132	'SIGLEC11'	0	0	0	0	0	0
114134	'SLC2A13'	162	185	281	268	255	167
114294	'LACTB'	622	624	702	647	625	516
1143	'CHRNB4'	1	1	0	0	0	0
114327	'EFHC1'	188	179	166	171	192	194
114335	'CGB1'	0	1.11	1.22	0	1.2	0
114336	'CGB2'	3.97	3.52	2.26	1.63	5.32	0
1144	'CHRND'	0	0	0	0	0	0
114483833	'H2BE1'	0	0	0	0	0	0
114483834	'ABCF2-H2BE1'	993.72	1058.26	958.46	953.68	911.6	922.46
1145	'CHRNE'	6	4	1	6	7	2
114548	'NLRP3'	1	0	0	1	2	0
114569	'MAL2'	0	0	1	0	0	0
1146	'CHRNG'	0	0	0	0	0	0
114609	'TIRAP'	95	123	114	106	111	93
114625	'ERMAP'	342	279	285	213	268	288
114659	'LRRC37B'	115	111	100	102	105	82
1147	'CHUK'	298	341	332	358	322	295
114757	'CYGB'	185	174	172	133	143	141
114769	'CARD16'	144.35	128	149	120	121	106
114770	'PGLYRP2'	0	0	0	0	0	0
114771	'PGLYRP3'	0	0	0	0	0	0
114780	'PKD1L2'	13	19	12	12	19	12
114781	'BTBD9'	339	310	332	313	328	281
114783	'LMTK3'	18	14	27	23	20	17
114784	'CSMD2'	480	487	408	542	574	438
114785	'MBD6'	403	418	367	387	402	333
114786	'XKR4'	0	0	0	2	1	0
114787	'GPRIN1'	167	170	152	191	127	120
114788	'CSMD3'	1	1	0	2	1	0
114789	'SLC25A25'	421	350	370	222	219	203
114790	'STK11IP'	279	289	270	231	286	265
114791	'TUBGCP5'	233	252	235	273	236	215
114792	'KLHL32'	1	0	2	2	0	1
114793	'FMNL2'	438	456	466	580	538	519
114794	'ELFN2'	703	737	635	562	597	432
114795	'TMEM132B'	107	116	101	83	82	68
114798	'SLITRK1'	0	0	0	0	0	0
114799	'ESCO1'	250	249	304	277	293	222
114800	'CCDC85A'	7	15	21	15	16	6
114801	'TMEM200A'	1050	1253	1410	1305	1172	953
114803	'MYSM1'	432	496	567	617	593	443
114804	'RNF157'	378	371	349	376	314	312
114805	'GALNT13'	0	0	0	2	2	0
114815	'SORCS1'	0	0	0	0	0	0
114818	'KLHL29'	134	155	138	152	146	118
114821	'ZBED9'	23	17	20	14	5	6
114822	'RHPN1'	0	0	0	2	0	1
114823	'LENG8'	1985	1851	1518	1865	1916	1625
114824	'PNMA5'	1	0	0	0	0	0
114825	'PWWP2A'	161	208	212	217	210	172
114826	'SMYD4'	242.25	249	240	239	231	225
114827	'FHAD1'	39	43	48	22	30	29
114841035	'LOC114841035'	95.14	73.8	85.18	67.71	73.53	57.73
114841037	'GUCA1ANB'	0	0	1	0	0	0
114876	'OSBPL1A'	744	829	815	861	818	749
114879	'OSBPL5'	1248	1112	1123	1075	1064	975
114880	'OSBPL6'	267	276	238	261	220	233
114881	'OSBPL7'	149	152	137	110	131	118
114882	'OSBPL8'	1351	1744	2147	2249	2005	1523
114883	'OSBPL9'	1214	1240	1280	1194	1210	1167
114884	'OSBPL10'	72	55	67	76	67	58
114885	'OSBPL11'	245	324	327	320	307	309
114897	'C1QTNF1'	675	622	589	520	541	490
114898	'C1QTNF2'	20	25	24	19	26	14
114899	'C1QTNF3'	15	15	8	11	14	12
1149	'CIDEA'	14	11	12	12	19	10
114900	'C1QTNF4'	15	11	11	6	5	1
114902	'C1QTNF5'	96.29	61.29	91.29	72.29	91.29	56.17
114904	'C1QTNF6'	193	181	164	167	160	164
114905	'C1QTNF7'	1	1	1	0	4	1
114907	'FBXO32'	386	311	345	227	235	211
114908	'TMEM123'	2727	3398	4258	3796	3590	2698
114926	'SMIM19'	213	208	219	170	179	140
114928	'GPRASP2'	339.79	311.03	303.24	327.67	281.27	303.51
114932	'MRFAP1L1'	775	812	810	789	734	696
114960	'TSGA13'	1	2	1	1	1	1
114971	'PTPMT1'	441	448	458	445	408	325
114984	'FLYWCH2'	424	388	421	361	327	264
114987	'WDR31'	101	94	102	102	110.99	79
114990	'VASN'	2305	2026	2053	1987	2035	1745
114991	'ZNF618'	599	635	560	666	684	637
115	'ADCY9'	1179	1125	1065	1047	1007	999
115004	'CGAS'	59	56.31	62	82	67	53
115019	'SLC26A9'	2	1	2	0	0	0
115024	'NT5C3B'	704	644	702	570	609	545
115098	'CCDC124'	1781	1676	1822	1686	1526	1463
115106	'HAUS1'	296	308	308	340	298	275
115111	'SLC26A7'	4	2	2	1	0	1
115123	'MARCHF3'	208	207	203	193	154	150
115196	'ZNF554'	86	82	90	69.13	64.01	73.69
1152	'CKB'	533	545	559	452	431	473
115201	'ATG4A'	227	211	199	200	213	205
115207	'KCTD12'	1218	1578	1815	1921	1337	1100
115209	'OMA1'	170.96	158	159	179	160	118
115253422	'DUS4L-BCAP29'	103.43	105.42	127.45	145.57	111.11	87.52
115265	'DDIT4L'	44	47	37	67	50	29
115273	'RAB42'	117	120	114	115	109	112
115286	'SLC25A26'	278	287	282	215	240	222
115290	'FBXO17'	488	443	515	440	396	371
115294	'PCMTD1'	461	512	657	622	599	496
1153	'CIRBP'	3073	2897	2652	2056	2596	2205
115330	'GPR146'	13	8	11	7	9	8
115353	'LRRC42'	574	565	573	578	562	501
115361	'GBP4'	15.57	28.01	14.59	26.02	22.92	23.93
115362	'GBP5'	137.44	165.47	127.08	137	144	123
115399	'LRRC56'	22	14	27	22	17	18
1154	'CISH'	27	16	23	21	20	14
115416	'MALSU1'	463	394	383	402	333	338
115426	'UHRF2'	748	709	742	684	641	553
1155	'TBCB'	1503	1437	1367	1233	1266	1145
115509	'ZNF689'	162	163	164	149	151	137
115548	'FCHO2'	346	426	560	540	466	415
115557	'ARHGEF25'	577	544	563	506	536	426
115560	'ZNF501'	118	127	106	101	100	84
115572	'TENT5B'	158	131	114	131	138	121
115584	'SLC5A11'	0	1	0	0	0	1
115650	'TNFRSF13C'	9	4	11	9	5	4
115677	'NOSTRIN'	5	6	2	6	4	3
115701	'ALPK2'	917	932	885	735	953	862
115703	'ARHGAP33'	113	93	97	96	94	71
115704	'EVI5L'	904	798	807	771	712	615
115708	'TRMT61A'	311	312	259	185	196	184
115727	'RASGRP4'	0	0	0	0	0	1
115749	'C12orf56'	8	11	9	9	4	5
115752	'DIS3L'	493.12	431	427.01	433.04	485.65	425
115761	'ARL11'	0	1	0	0	0	0
1158	'CKM'	3	0	2	3	0	1
115811	'IQCD'	9	12	13	17	14	14
115817	'DHRS1'	381	373	368	319	312	276
115825	'WDFY2'	613	683	651	747	679	663
115827	'RAB3C'	0	0	0	0	0	0
115861	'NXNL1'	0	0	0	0	0	0
1159	'CKMT1B'	0	1	0	0	0	0
115908	'CTHRC1'	1031	1069	973	780	881	757
115939	'TSR3'	1200	1074	1176	982	948	854
115948	'ODAD3'	8	12	18	11	12	10
115950	'ZNF653'	49	46	48	43	39	41
115992	'RNF166'	224	200	192	209	180	142
1160	'CKMT2'	2	2	2	4	0	2
116028	'RMI2'	119	104	123	144	93	97
116033993	'FOXL3'	0	0	0	0	0	0
116039	'OSR2'	119	78	104	80	81	64
116064	'LRRC58'	720	988.96	1104.85	1148	1097	875.04
116068	'LYSMD3'	509	686	896	786	774	555
116071	'BATF2'	34	27	42	24	38	18
116092	'DNTTIP1'	487	461	403	385	384	353
1161	'ERCC8'	202	207.92	209	195	188.97	179
116113	'FOXP4'	224	216	248	239	212	166
116115	'ZNF526'	340	330	354	326	339	298
116138	'KLHDC3'	866	817	799	750	739	707
116143	'DNAAF10'	219	257	229	226	223	217
116150	'NUS1'	1408	1696	1926	1704	1591	1321
116151	'FAM210B'	1721	1727	1806	1615	1640	1493
116154	'PHACTR3'	0	0	0	0	0	0
116159	'CYYR1'	45	59	65	60	50	43
116173	'CMTM5'	0	0	1	1	0	1
116179	'TGM7'	0	0	0	0	0	0
116211	'TM4SF19'	1	1	1	2	0	1
116224	'PABIR1'	262	270	324	272	252	203
116225	'ZMYND19'	256	274	220	262	226	216
116228	'COX20'	445	484	502	618	581	486
116236	'ABHD15'	236	248	234	221	248.27	196
116238	'TLCD1'	116	98	106	89	104	97
116254	'GINM1'	883	874	1015	1016	951	774
116285	'ACSM1'	0	0	0	0	0	0
1163	'CKS1B'	484	547	492	503	492	438
116328	'C8orf34'	1	1	5	1	3	1
116337	'PANX3'	0	0	0	0	0	0
116362	'RBP7'	1	4	2	0	1	0
116369	'SLC26A8'	2	2	1	0	1	1
116372	'LYPD1'	1	1	3	4	1	3
1164	'CKS2'	1147	1110	1240	1257	1102	861
116412	'ZNF837'	25	16	27	18	18	18
116441	'TM4SF18'	3	2	5	3	7	2
116442	'RAB39B'	59	61	54	37	40	41
116443	'GRIN3A'	0	0	0	0	1	0
116444	'GRIN3B'	19	14	16	15	17	18
116447	'TOP1MT'	458	416	447	328	380	370
116448	'OLIG1'	0	0	0	0	0	0
116449	'CLNK'	1	0	0	1	0	0
116461	'TSEN15'	555	565	621	635	571	486
116496	'NIBAN1'	1087	1111	1056	1195	1168	1091
116519	'APOA5'	0	0	0	0	0	0
116534	'MRGPRE'	5	8	2	3	5	2
116535	'MRGPRF'	765	650	678	620	589	554
116540	'MRPL53'	628	565	588	513	508	375
116541	'MRPL54'	416	398	378	307	321	312
116729	'PPP1R27'	0	0	0	0	0	0
116804918	'TBCEL-TECTA'	20.94	14.47	8.85	11.38	9.04	8.16
116832	'RPL39L'	311	358	319	353	278	268
116835	'HSPA12B'	6	5	7	5	8	7
116840	'CNTROB'	693	632	664	645	643	618
116841	'SNAP47'	656	569	548	525	510	479
116842	'LEAP2'	2	1	0	2	1	1
116843	'SLC18B1'	177	150	156	173	148	132
116844	'LRG1'	0	1	0.86	0	0	0
116931	'MED12L'	1	4	2	1	7	3
116966	'WDR17'	22	28.01	37	40	32	29
116969	'ART5'	6	2	5	2	3	2
116983	'ACAP3'	704	663	536	516	541	451
116984	'ARAP2'	0	0	0	0	1	0
116985	'ARAP1'	1946	1735	1757	1601	1726	1600
116986	'AGAP2'	1	6	4	8	1	2
116987	'AGAP1'	483	489	478	500	498	477
116988	'AGAP3'	840	733	808	752	727	613
117	'ADCYAP1R1'	6	3	6	4	4	2
117143	'TADA1'	122	107	154	135	123	104
117144	'CATSPER1'	14	12	15	12	11	4
117145	'THEM4'	147	167	153	141	132	125
117154	'DACH2'	0	0	0	0	0	0
117155	'CATSPER2'	2	4	4	1	1	1
117157	'SH2D1B'	0	0	2	0	0	1
117166	'WFIKKN1'	1	2	0	1	1	1
117177	'RAB3IP'	41.3	43	42	52.56	33.29	38
117178	'SSX2IP'	381	450	552	580	459	408
117194	'MRGPRX2'	0	0	0	0	0	0
117195	'MRGPRX3'	0	1	0	0	2.08	1
117196	'MRGPRX4'	0	0	0	0	0	0
117245	'PLAAT5'	0	0	0	0	0	0
117246	'FTSJ3'	1654	1609	1620	1498	1515	1519
117247	'SLC16A10'	1	1	0	0	0	0
117248	'GALNT15'	1014	962	925	768	891	773
117283	'IP6K3'	81	61	65	48	65	55
117286	'CIB3'	0	1	0	0	0	0
117289	'TAGAP'	0	0	0	0	0	0
1173	'AP2M1'	15276	15334	15175	13652	13687	13096
1174	'AP1S1'	2814	2568	2590	2303	2279	2107
1175	'AP2S1'	3647	3577	3761	3242	3095	2982
117531	'TMC1'	0	1	1	0	1	1
117579	'RLN3'	0	0	0	0	0	0
117581	'TWIST2'	5540	5001	5305	4459	4791	4220
117583	'PARD3B'	141	127	126	122	146	120
117584	'RFFL'	317.19	350	342	323.06	331.08	260
1176	'AP3S1'	2188	2503	2958	2622	2323	1818
117608	'ZNF354B'	60.54	49.74	77.27	81.93	59.91	71.76
1178	'CLC'	0	0	0	0	0	0
117854	'TRIM6'	227	225	265	268	262.01	203.99
1179	'CLCA1'	1	1	0	1	0	0
118	'ADD1'	5871	5943	5571	5510	5534	5381
1180	'CLCN1'	2	0	1	0	0	0
1181	'CLCN2'	109	91	84	83	70	81
1182	'CLCN3'	1177	1221	1177	1324	1304	1155
1183	'CLCN4'	156	126	142	116	109	136
1184	'CLCN5'	168	153	182	181	178	143.83
118424	'UBE2J2'	1200	1115	1117	964	931	844
118426	'BORCS5'	178	235	195	222	166	179
118427	'OLFM3'	0	0	0	0	0	0
118429	'ANTXR2'	1359	1461	1346	1512	1434	1344
118430	'MUCL1'	0	0	0	0	0	0
118442	'GPR62'	2	2	2	1	2	1
118460	'EXOSC6'	499	428	417	418	422	340
118471	'PRAP1'	0	2	1	0	0	0
118472	'ZNF511'	295	289	316	280	265	224
118487	'CHCHD1'	506	487	520	425	445	368
118490	'MSS51'	23	26	11	21	25	17
118491	'CFAP70'	12	15	14	5	9	13
1185	'CLCN6'	510	517	497	523	567	508
1186	'CLCN7'	1209	1177	1094	1117	1026	970
118611	'C10orf90'	13	15	11	23	8	11
118663	'BTBD16'	0	2	0	0	0	0
118672	'PSTK'	41	43	36	35	26	28
1187	'CLCNKA'	3	2	2	1	1	2
118738	'ZNF488'	5	3	2	7	7	8
118788	'PIK3AP1'	0	0	0	0	0	1
1188	'CLCNKB'	3	3	2	4	0	1
118812	'MORN4'	182	236	200	197	199	179
118813	'ZFYVE27'	459	477	408	350	411	386
118856	'MMP21'	0	2	2	0	2	1
118881	'COMTD1'	81	74	73	52	63	39
118924	'FRA10AC1'	319	433	451	442	334	294
118932	'ANKRD22'	0	0	0	0	1	1
118980	'SFXN2'	87.62	76.53	61	54.13	59.4	61.67
118987	'PDZD8'	558	655	658	774	657	539
119	'ADD2'	17	16	13	13	15	7
119016	'AGAP4'	116.89	109.67	89.5	93.34	104.99	73.17
119032	'BORCS7'	331	381	462	364	321	278
1191	'CLU'	416	375	368	343	311	333
1192	'CLIC1'	9732	10108	9395	9312	9050	7745
1193	'CLIC2'	30	33	37	48	31	37
119391	'GSTO2'	120	105	120.2	84	99	88
119392	'SFR1'	49	75	69	81	71	43
119395	'CALHM3'	1	0	1	0	0	0
119467	'CLRN3'	0	0	0	0	0	0
1195	'CLK1'	400	389	488	329	348	325
119504	'ANAPC16'	850	838	830	726	766	675
119548	'PNLIPRP3'	0	0	0	0	0	0
119559	'SFXN4'	208	210	189	176	174	176
119587	'CPXM2'	1317	1213	1204	1204	1145	1088
1196	'CLK2'	363	376	316	377	341	303
119678	'OR52E2'	0	0	0	0	0	0
119682	'OR51L1'	0	0	0	0	0	0
119710	'IFTAP'	226	249	269	208	175	148
119772	'OR52M1'	0	0	0	0	0	0
119774	'OR52K2'	0	0	0	0	0	0
1198	'CLK3'	482	448	449	434	406	381
12	'SERPINA3'	4	9	6	5	5	4
120	'ADD3'	2278	2426	2883	2730	2702	2487
1200	'TPP1'	3151	3287	3068	2928	3112	2739
120071	'LARGE2'	1	0	0	1	0	1
1201	'CLN3'	409	393	429	378	323	271
120103	'SLC36A4'	246	350	354	372	303	240
120114	'FAT3'	66	70	64	73	99	102
120146	'TRIM64'	0	0	0	0	0	0
[truncated: 16,088 more rows]
