# Supplementary material for: KDM8 acts as a co-regulator of transcription factor SOX2 for promoting cell pluripotency
Source: Stem Cell Reports. 2026 Jun 18;21(7):102963. doi: 10.1016/j.stemcr.2026.102963 (PMC13385443; doi:10.1016/j.stemcr.2026.102963)
Supplement: Table S2. CoIP-MS detected proteins binding to KDM8 in HDFs-O-KDM8, related to Figure 5 [file mmc3.xlsx]

## Sheet: Sheet1
Table S2. Co-IP-MS detected proteins binding to KDM8 in HDFs-O-KDM8, related to Figure 5
Protein IDs	Protein names	Gene Names	Mol. weight [kDa]	Sequence length	Score	Sequence coverage IgG [%]	Sequence coverage IP [%]	LFQ intensity IgG	LFQ intensity IP
A0A024R1A3;P22314;Q8WY81;Q5JRR6;B3KUJ2;B4DDE4;B4DL67	Ubiquitin-like modifier-activating enzyme 1 (EC 6.2.1.45) (Ubiquitin-activating enzyme E1)		117.85	1058	1.1626	1.5	2.6	1130500	2527200
A0A075B730;P58107	Epiplakin 1	EPPK1	553.12	5063	0.51605	1.2	2.4	0	4716100
A0A087WUN7;H0YJ40;G3V4X6;G3V2S9;Q9GZT3;H0YJI1;H0YJW7	SRA stem-loop interacting RNA binding protein	SLIRP	10.353	92	3.5307	15.2	26.1	1945800	10711000
A0A087WUQ1;E5RGS7;H0YBP7;B3KPU0;C9JS55;H7C1D1;Q96JY6	PDZ and LIM domain 2	PDLIM2	7.7495	72	-0.04303	0	15.3	0	0
A0A087WYB4;Q9UJZ1	Stomatin like 2	STOML2	33.409	310	1.1111	0	4.8	0	1892900
A0A087WYT3;B3KUY2;Q15185	Prostaglandin E synthase 3 (cPGES) (EC 5.3.99.3) (Cytosolic prostaglandin E2 synthase)	PTGES3	19.155	164	0.5839	0	7.9	0	2761000
A0A087X0S7;A0A0B4J2G4	Leucine rich repeat containing 41	LRRC41	56.4	521	0.0030314	0	2.1	0	2916300
A0A0A0MRJ7;P12259	Coagulation factor V	F5	252.23	2229	1.2836	0	0.6	0	1045100
A0A0A0MRK1;E9PAV9;A8KAG1;Q5T3I0;E9PPY4;F2Z3C6;A0AA34QVU8;B4DVU2;F8W895	G patch domain-containing protein 4	GPATCH4	42.054	370	1.5013	0	8.6	0	1743200
A0A0A0MRN4;Q5BKZ1	DBIRD complex subunit ZNF326 (Zinc finger protein 326)	ZNF326 hCG_22859	55.57	493	1.2562	0	3.2	0	1912000
A0A0A0MRP0;Q8IWC1	MAP7 domain containing 3	MAP7D3	90.131	802	-0.052674	0	1.2	0	0
A0A0B4J1Z1;B4DEK2;C9JAB2;Q16629;Q8NB80	Serine and arginine rich splicing factor 7 (Splicing factor, arginine/serine-rich 7, 35kDa, isoform CRA_a)	SRSF7 SFRS7 hCG_15878	15.763	137	-0.030044	19	19	0	7288100
A0A0C4DGB1;A0A7P0T9J1;A0A7P0Z4I0;A0A7P0T9Y7;A8K9K8;A0A494C0G7;Q9UNQ2	rRNA adenine N(6)-methyltransferase (EC 2.1.1.-)	DIMT1	30.843	275	-0.0055555	0	3.6	0	4215700
A0A0F6MY87	ANKRD18B	ANKRD18B	161.9	1401	0.053153	0	0.6	0	6056700
A0A0G2JI50;E9PD43;A0A0A0MT02;A0A0A0MSN9;B7Z6T4;A0A1U9X839;A0A1U9X830;P18615;B4DZZ3;A2ABK4;H9ZYJ1	Negative elongation factor E	NELFE	27.628	240	1.8244	5.4	8.3	0	676300
A0A0G2JR96;A0A0G2JQT1;A0A087WVZ5;X5D2F4;B3KWV6;Q7L576	Cytoplasmic FMR1-interacting protein 1	CYFIP1	100.3	862	-0.068983	0	1.4	0	950850
A0A0J9YWQ2;Q9BVG9	Phosphatidylserine synthase (EC 2.7.8.29) (Serine-exchange enzyme)	PTDSS2	45.902	393	-0.087762	0	4.1	0	1219200
A0A0J9YX89;A0A3B3IT39;A8MZD0;O60613	Selenoprotein F	SELENOF	10.186	88	0.41337	0	13.6	0	0
A0A0J9YXN7;Q96Q06	Perilipin 4	PLIN4	136.02	1372	0.27365	0.5	0.5	0	4796400
A0A0J9YXN7;Q96Q06	Perilipin 4	PLIN4	136.02	1372	0.27365	0.5	0.5	0	4796400
A0A0J9YYF5;I3L2S8;J3KRK9;A0A6Q8PHH1;J3QL85;A6NIZ0;A0A6Q8PG46;I3L3G9;A0A6Q8PGV6;X5DR54;X5DP35;A0A6Q8PEY3;I3L522;B4DS41;A0A1G4P1I6;Q9NXR1;Q9GZM8	Nuclear distribution protein nudE homolog 1	NDE1	15.143	126	11.295	0	8.7	0	0
A0A0S2Z5K3;Q3LIB4;A0A0S2Z5R3;Q9NPI6	5'-(N(7)-methylguanosine 5'-triphospho)-[mRNA] hydrolase (EC 3.6.1.62)	DCP1A	59.488	546	1.0148	0	4.8	0	3079700
A0A0S2Z5P8;A0A0S2Z5T1;Q8N371;A0A0S2Z5P4;H3BR76;H3BM39	Jumonji domain containing 5 isoform 2	JMJD5	43.675	385	10.112	12.2	16.9	32788000	225790000
A0A0S2Z5U1;Q8N183	NADH dehydrogenase 1 alpha subcomplex assembly factor 2 isoform 1	NDUFAF2	19.856	169	1.0891	0	9.5	0	1897100
A0A126GVF0;Q8NGI2	Olfactory receptor	OR52N4	36.134	321	0.030725	0	4	0	3059900
A0A140T936;A0A1U9X9D5;A0A1U9X9C8;A0A1U9X9C7;A0A1U9X9C4;A0A1U9X9C1;A0A1U9X9A3;A0A1U9X9A1;A0A024RCN6;P26640	Valine--tRNA ligase (EC 6.1.1.9) (Valyl-tRNA synthetase)	VARS1	131.83	1183	1.8485	0	1.4	0	1492600
A0A140VJK1;O76003	Testicular tissue protein Li 75		37.432	335	1.4524	0	4.2	0	1328800
A0A140VJN3;Q9H9A6	Leucine rich repeat containing 40 (Testicular tissue protein Li 109)	LRRC40 hCG_22840	68.249	602	0.058686	0	1.5	0	0
A0A140VJQ4;P04181	ornithine aminotransferase (EC 2.6.1.13) (Ornithine--oxo-acid aminotransferase)		48.534	439	-0.072733	0	3.2	0	0
A0A140VK00;P25311	Testicular tissue protein Li 227		34.258	298	0.49635	0	3.4	0	0
A0A140VK94;F6WQW2;P43487	RAN binding protein 1, isoform CRA_g (Testis secretory sperm-binding protein Li 221n)	RANBP1 hCG_17886	23.31	201	13.777	5.5	5.5	990590	2062400
A0A140VKD0;Q9C093	Testis tissue sperm-binding protein Li 47a		209.81	1822	-0.05222	0	1.4	0	1325200
A0A1B0GTJ6	Stabilizer of axonemal microtubules 3	SAXO3	37.134	334	-0.064223	0	2.1	0	610800
A0A1B0GW05	Dpy-19 like C-mannosyltransferase 1	DPY19L1	84.533	748	3.8117	0	1.9	0	1132700
A0A1B0GW30	N-acylsphingosine amidohydrolase 1	ASAH1	7.8369	75	0.47863	0	16	0	1061400
A0A1U9WZ84;Q9NP10;Q13429;Q5U743;Q59GC5;P05019	Insulin-like growth factor I		7.6547	70	0.18612	0	18.6	0	0
A0A1U9X998	PRRC2A	PRRC2A	228.87	2157	9.704	11.9	22.5	0	15425000
A0A1W2PPH6;A0A1J0GNC2;P23378	Glycine decarboxylase	GLDC	15.84	140	0.092106	28.6	28.6	1874600	17379000
A0A1W2PS52;Q76LA1;P04080	Cystatin-B (Stefin-B)	CSTB	9.0182	83	1.8117	14.5	14.5	1031000	2416500
A0A2H2FJL5;Q6ZMJ6;B7Z6J7;O75175;A0A2R8Y4W0;H0Y5X7;A0A0G2JNJ7;H7C148	CCR4-NOT transcription complex subunit 3	CNOT3	58.84	571	1.1079	0	5.4	0	840070
A0A2R8Y3X5;E5KLK0;E5KLM2;A0A2R8YE78;A0A2R8YDM2;C9JMB8;E5KLM0;E5KLJ9;E5KLM1;E5KLL9;O60313;A0A2R8YFD1;Q6PEK6;A0A2R8Y4Q3;A0A2R8YD53;A0A2R8YGE5;H7C141;A0A2R8Y4G4;A0A2R8YE54;H7C3G2	Dynamin-like 120 kDa protein, mitochondrial (EC 3.6.5.5)	OPA1	99.132	854	3.4132	1.1	8.1	958430	10188000
A0A2R8Y5C4;B3KXS7;A0A024R542;Q9C0C2	Tankyrase 1 binding protein 1	TNKS1BP1	30.925	283	0.65148	0	4.2	0	1091000
A0A2R8Y699	Crystallin lambda 1	CRYL1	5.1109	49	-0.083392	0	71.4	0	3078700
A0A2R8Y6J3;B3KTM6;A2RUM7;P46777;Q59GX9;Q9BUV4;Q5T7N0;A0A2R8Y4A2	Large ribosomal subunit protein uL18 (60S ribosomal protein L5)	RPL5	27.045	238	5.946	5.5	17.6	2463500	13152000
A0A2R8Y7E2	SPG7 matrix AAA peptidase subunit, paraplegin	SPG7	67.462	617	-0.06801	5.2	5.2	9008300	19986000
A0A2R8Y8A0;E7ETK0;A0A2R8Y849;A0A2R8YD14;P62847	40S ribosomal protein S24	RPS24	10.248	90	13.996	16.7	16.7	53377000	159100000
A0A2R8YFR1;D6RF05;A0A2R8YCI2;A0A6Q8PHQ0;A0A6Q8PFG9;A0A6Q8PFN6;B4DEA2;B4E1C5;A0A6Q8PHE3;B4DDD8;A0A6Q8PFF2;A0A6Q8PHA5;Q52NV4;A0A6Q8PF47;E7ETE2;P12081	Histidyl-tRNA synthetase 1	HARS1	5.7367	52	1.2253	0	23.1	0	1137600
A0A384MDT9;Q86SX6	Epididymis secretory sperm binding protein		16.628	157	1.3538	0	8.9	0	1110300
A0A384MR03;Q6MZM7;B7ZLE5;P02751;B4DU16;Q59G22;B4DTK1;Q6N084;H0Y7Z1;Q68CX6;A6YID4;A6YID5;A6YID3;A6YID2;A6YID6;Q5CZ99;Q6PJE5;B4DN21;B4DTH2;A6YID7;Q9UQS6;O95617;Q6MZF4	Fibronectin		239.62	2176	7.5827	0.8	2.7	1835800	6606800
A0A384MR27;P09382	Galectin		14.716	135	13.11	36.3	36.3	8281100	20145000
A0A384NPU5;Q15084	Protein disulfide-isomerase A6 (EC 5.3.4.1)		48.121	440	1.0723	0	3.9	0	0
A0A3B3ISA6;A0A8V8TLP6;F5GXS0;A0A140TA49;A0A140TA44;A0A140TA32;A0A140TA29;A0A0G2JL54;A0A0G2JPR0;P0C0L5;P0C0L4;Q9UNU2;B4DIE5	Complement C4B (Chido blood group)	C4B	142.88	1296	49.764	0	2.2	0	16814000
A0A3B3IT54;Q9H7E9;A0A3B3IRR6;A0A3B3ITA3	Chromosome 8 open reading frame 33	C8orf33	25.65	236	1.6484	0	11.4	0	1345000
A0A3B3ITC6;B4DM44;I3L0M7;I3L2W9;Q9UG07;Q8WVA8;B4E2D6;I3L2N2;B4DLQ0;Q92997;O14641	Dishevelled segment polarity protein 3	DVL3	14.533	131	0.4497	0	9.2	0	0
A0A3B3IU46;Q9BTL3	RNA guanine-N7 methyltransferase-activating subunit-like protein	RAMACL	14.367	118	7.8547	0	11	0	2944200
A0A3B3IUA4	histone acetyltransferase (EC 2.3.1.48)	KAT6B	59.19	522	-0.086696	0	6.3	0	291520
A0A481PGK9;C9JE98;C9J0Q5;Q9Y618;H7C0P3	Nuclear receptor corepressor 2 splice variant	NCOR2	141.61	1327	0.5762	0	3.5	0	6453800
A0A494C120;Q9HA38	Zinc finger matrin-type 3	ZMAT3	42.758	383	0.2039	0	4.7	0	1541000
A0A494C198;B4DNW3;H0Y993;A0A494C028;P35659;D6R9L5;H0Y8X0;B4DFG0	DEK proto-oncogene	DEK	34.461	303	1.179	0	7.6	0	805830
A0A4D5RAI5;A0A4D5RAG0;A0A4D5RAB7;Q5TZZ9;P04083;A0A4D5RAD4;B4DL19;A0A4D5RAH1;Q5T3N1;A0A4D5RAU4;A0A4D5RAA5;A0A4D5RAJ5;A0A4D5RA86;A0A4D5RAA2	Annexin		28.432	254	24.62	0	10.6	0	1602100
A0A514C937;C9J6P4;H7C5K1	Zinc finger CCCH-type antiviral protein 1 isoform 4	ZC3HAV1	90.556	821	5.8537	9.5	16.8	0	1177000
A0A590UJ78;R4SCQ0;R4SCP5;R4SCF3;R4SCC4;R4S1C5;R4RZ18;R4RYZ7;R4RYY7;Q9GZT9	hypoxia-inducible factor-proline dioxygenase (EC 1.14.11.29)	EGLN1	19.45	175	0.015758	0	6.3	0	0
A0A590UKB0;A0A590UJ75;A0A0D9SGC1;A0A0A0MRM8;A0A1Y0BRN0;A0A1Y0BRN3;A0A590UJ40;Q9UM54;Q14784;A0A590UK71;A0A5F9ZI03;A0A590UJY4;A0A590UK86;A0A590UK22	Myosin VI	MYO6	105.76	924	4.8638	0	2.8	0	1348500
A0A5C2FTM9	IGL c341_light_IGLV7-46_IGLJ3		11.567	110	0.11401	8.2	8.2	0	8960100
A0A5C2FXP4	IGL c1699_light_IGKV1D-13_IGKJ3		11.405	107	1.1009	7.5	7.5	0	740440000
A0A5C2FY90;A0A5C2GTK4;A0A5C2GSY1;A0A5C2G048;A0A5C2H0G6;A0A5C2H098;A0A5C2GSV4;A0A5C2GS94;A0A5C2GKG0;A0A5C2GJ93;A0A5C2GI22;A0A5C2GGP8;A0A5C2GFZ9;A0A5C2GE34;A0A5C2GBP9;A0A5C2G6W8;A0A5C2FYC0;A0A5C2FY30;A0A5C2FXW6;A0A5C2FXK2;A0A5C2FXI5;A0A5C2FVC3;A0A5C2GZM6;A0A5C2GZ39;A0A5C2GTK3;A0A5C2GK43;A0A5C2GJ47;A0A5C2GBZ9;A0A5C2G6U6;A0A5C2G4V9;A0A5C2G448;A0A5C2G436;A0A5C2G3P0;A0A5C2G1T8;A0A5C2FZV0;A0A5C2FVY2;A0A…	IGL c1931_light_IGKV3-20_IGKJ3		11.39	105	0.73006	0	7.6	0	7223400
A0A5C2G388	IGL c2946_light_IGKV1-16_IGKJ5		11.711	107	0.049686	0	15	0	8441700
A0A5C2G9Q5	IGH + IGL c560_heavy_IGHV4-39_IGHD3-22_IGHJ4		14.579	131	0.041882	10.7	10.7	0	756540
A0A5C2GA64	IGH c155_heavy__IGHV3-33_IGHD1-20_IGHJ6		13.931	126	-0.088956	0	9.5	0	1322000
A0A5C2GP33	IG c988_heavy_IGHV4-34_IGHD1-7_IGHJ5		13.741	126	0.94171	12.7	12.7	19215000	52827000
A0A5C2GQ22;A0A7S5C3T7;A0A5C2GL15;A0A5C2GIB9;A0A7S5BZ06;A0A5C2G6X9	IG c824_heavy_IGHV4-59B_IGHD1-7_IGHJ4		12.947	119	1.9365	13.4	13.4	0	256920000
A0A5C2GR19	IG c1836_heavy_IGHV4-59_IGHD3-9_IGHJ4		13.228	120	0.1422	0	13.3	0	4859300
A0A5C2GS32;A0A5C2H2M8;A0A5C2GSU0;A0A5C2GM37;A0A5C2FWQ2;A0A5C2FXI7;A0A5C2FXE9;A0A5C2FWI4;A0A5C2FUG3;A0A5C2GVI3;A0A1W6IYL0;A0A1W6IYK3;A0A1W6IYK2	IG c181_light_IGKV3-20_IGKJ3		11.671	109	0.01369	6.4	6.4	2567400	16313000
A0A5F9ZHD4;A0A5F9ZHJ7;A0A5F9ZI66;A0A5F9ZHJ0;A0A140VJX1;A0A5F9ZHL1;P24752	Acetyl-CoA acetyltransferase, mitochondrial (EC 2.3.1.9)	ACAT1	32.583	306	0.63644	0	4.2	0	840620
A0A5H1ZRQ3;A0A4P8J4D6;A0A4P8J2G1;P0DOX7;Q0KKI6;Q5EFE6;V9HW34;Q6PJF2;Q7Z3Y4;Q6PIL8;Q6P5S8;Q6GMX0;Q8TCD0;P01834	Immunoglobulin kappa constant	IGKC	11.609	107	0.94131	0	18.7	0	1475200
A0A6Q8PFN4;A0A6Q8PHR8;A0A6Q8PF01;A0A6Q8PGT6;P38935	Immunoglobulin mu DNA binding protein 2	IGHMBP2	21.454	198	1.7819	0	6.1	0	1356200
A0A6Q8PHJ4;A0A140VK04;E9PMA0;A0A6Q8PHC0;A0A7I2PK44;A0A6Q8PHJ9;A0A6Q8PG15;A0A6Q8PFM5;O95831	Apoptosis inducing factor mitochondria associated 1	AIFM1	25.031	229	1.1904	0	4.8	0	786490
A0A7D4XHZ3;B4E138;Q5JRC6;A0A0D9SGE8;Q8IWS0	Truncated PHF6	mutant PHF6	2.2547	22	1.4702	0	72.7	0	1275200
A0A7I2V2C6;H3BMQ2;B3KP47;A0A7I2V359;Q9UHA3	Ribosomal L24 domain containing 1	RSL24D1	8.4399	71	1.81	0	21.1	0	1542200
A0A7I2V599;A0A7I2V2X6;B7Z597;B3GQS7;A0A024R3X4;P10809;A0A7I2YQK6;B7Z5E7;B7Z4F6;A0A7I2V5M1;B7Z532;A0A7I2V5K3;A0A7I2YQ71;A0A7I2V369;E7EXB4;E7ESH4;Q53SE2;Q53QD5;A0A0S2Z415;C9JL25;B9VPB4;B9VP19	60 kDa heat shock protein, mitochondrial (EC 5.6.1.7) (60 kDa chaperonin) (Chaperonin 60) (Heat shock protein 60)	HSPD1	57.785	537	46.808	7.3	23.5	14512000	44592000
A0A7I2V5F6;A0A7I2V311;I6L9H2;A0A7I2YQA8;A0A7I2V5F1;Q59FP7;A0A7I2YQQ0;A0A7I2V5D0;A0A7I2V490;P26358	DNA methyltransferase 1	DNMT1	127.14	1114	1.225	0	1	0	633950
A0A7I2V5L3;Q9BSQ6;Q5QTS3;Q53H34;A0A384ME37;M0QYS1;P40429;Q8J015;A0A7I2V2L9;Q6NVV1;Q0VGL3;B4DNC8	Large ribosomal subunit protein uL13 (60S ribosomal protein L13a)	RPL13A	21.716	188	3.287	4.3	22.9	34721000	124110000
A0A7I2V5R4;F8VRV7;H0YI98;F8VW18;A0A7I2V390;A8K8J9;F8W1I6;B3KTX4;A0A7I2V4Y9;A0A384MDU9;V9HW58;Q53H88;Q13561	Dynactin subunit 2	DCTN2	8.133	76	0.2783	0	11.8	0	1154900
A0A7I2V5Y9;A0A7I2YQX0;Q6FHN2;A0A7I2V4B1;A0A7I2V5Y6;A0A7I2V4B6;Q5QP40;P43235	Cathepsin K	CTSK	29.186	256	-0.0071725	0	5.5	0	1462100
A0A7I2V697;A0A7I2V4T9;A0A7I2V2U2;B4DEA6;A0A7I2V5Z3;A0A7I2V588;O43765	Small glutamine rich tetratricopeptide repeat co-chaperone alpha	SGTA	28.54	262	1.4266	0	4.6	0	1679300
A0A7P0S5H5;P60866;E5RJX2;E5RIP1;G3XAN0	Small ribosomal subunit protein uS10 (40S ribosomal protein S20)	RPS20	15.312	136	6.5189	16.9	22.1	21058000	66060000
A0A7P0TB75;A0A7P0TAF3;A0A7P0TBJ7;A0A7P0T8N2;A0A7P0T916;A0A7P0T7V5;A0A7P0TAW9;A0A7P0T9R4;A0A2R8Y706;A0A2R8Y5T0;A0A7P0TA13;A0A7P0T9C4;Q14204;A0A7P0T9F1;A0A7P0T9K2;A0A2R8Y6H2;A0A7P0T9Y3;A0A7P0T934;A0A7P0T9S3;A0A2R8YGC7;A0A7P0T942;A0A804HHY6;A0A7P0T990;A0A7P0TAV5;A0A7P0TB64;A0A7P0T825;A0A7P0TAM4;A0A2R8YFZ7;A0A7P0T8W5	Dynein cytoplasmic 1 heavy chain 1	DYNC1H1	455.65	3966	2.0279	0	1	0	3016800
A0A7P0TB97;A0A7P0TAQ9;A0A7P0Z431;Q8IXB1;Q8N4C5;A0A7P0TB83;A0A7P0T9B7;A0A7P0TB22;Q86XS7;E7EP04;A0A7P0Z4F2;A0A494C1G5;Q6YPB0;B4DP04;B3KNK5	DnaJ homolog subfamily C member 10	DNAJC10	72.152	626	0.886	0	3.2	0	3788400
A0A7S5C0T9;A0A5C2G9X6	IGH c1812_heavy_IGHV2-5_IGHD2-21_IGHJ4		13.619	123	0.16192	7.3	7.3	0	5046600
A0A7S5C2Z0	IGH c3263_heavy_IGHV4-39_IGHD3-10_IGHJ6		14.307	131	0.011381	24.4	24.4	5599300	13699000
A0A7S5C2Z3	IGH c2405_heavy_IGHV3-64_IGHD3-16_IGHJ4		13.486	122	-0.089019	0	8.2	0	0
A0A8I5KQR7;H7C5F2;H7C5H3;Q8NBL6;A8K9Y7;G5E9W7;H7C5L9;A0A8I5KYF1;A0A8I5KSY5;A0A7P0MKV3;P82650	Mitochondrial ribosomal protein S22	MRPS22	15.501	133	0.80474	0	9	0	0
A0A8I5KR56;A0A8I5QKV5;A0A8I5KZA5;I6L9E8;Q8NCA5;E9PH82;Q05CT2;B3KTW4;B4DT23;B4DY25;A0A8I5KX90;A0A8I5KXK5	Family with sequence similarity 98 member A	FAM98A	38.98	356	64.021	22.8	22.8	98832000	373170000
A0A8I5KRU7;A0A8I5KXG0;A0A8I5KTP5;B9EG74;A0A8I5QKL1;Q66GT8;B3KVI2;A0A0C4ZLW1;Q96SN8;Q7Z3M0;A0A0A0MRG9;B7ZLE9;A6H8X1;A0A8I5KXB5;Q5CZA0;A0A8I5KYJ8;F8WF55;F8WCI3;A0A8I5QJG6;A0A8I5KYS3;A0A8I5KPG9;B1AMJ5;Q6MZT4;Q5JTU8;Q05CZ3;F8WBJ0;A0A8I5KX24;A0A8I5KWN7	CDK5 regulatory subunit-associated protein 2	CDK5RAP2	208.52	1835	15.819	0	8	0	23263000
A0A8I5KYV8;A0A8I5KQ98;A0A8I5KTE5;A0A8I5QKX6;A0A8I5KXF8;A0A8I5KQH9;A0A8I5KSF0;A0A8I5KWY9;Q08378	Golgin A3	GOLGA3	128.72	1142	-0.043108	0	1	0	609060
A0A8I5QJD7;A0A8I5KUQ2;H0YC37;A0A8I5KSY6;A0A8I5QJR0;A0A8I5KV60;Q6P1X5	Transcription initiation factor TFIID subunit 2	TAF2	100.66	879	0.96993	0	1.6	0	539240
A0A8I5QJI7;A0A8I5KRX4;A0A8I5KRG4;A0A8I5KVC8;Q5JXM0;Q96B26	Ribosomal RNA-processing protein 43	EXOSC8	8.8661	80	9.464	23.8	23.8	899420	1955400
A0A8I5QKN0;A0A8I5KW95;B3KN15;Q7LGA3	Heparan sulfate 2-O-sulfotransferase 1	HS2ST1	33.012	283	0.98899	0	6	0	493310
A0A8J8YW94;H0Y3N9;Q9UPP1;E7ET14;A0A087WW48;Q6P2C5;Q8N359;B4DH04;H0Y589;O75151	PHD finger protein 8	PHF8	102.95	923	1.1386	0	2.4	0	999530
A0A8Q3SHL6;D6RFF0;A0A8I5KYN2;A0A8I5KQG7;A0A8I5KSZ3;A0A8I5KUI4;A0A8Q3WK75;A0A8Q3SHH4;A0A8Q3SHF1;H0YA82;A0A8Q3SHG9;A0A8Q3SHN7;Q4G0J3	La-related protein 7 (La ribonucleoprotein domain family member 7)	LARP7	25.698	223	1.1553	0	6.3	0	1768500
A0A8Q3SHZ3;O95613;B4DKV6;A0A8Q3SHY5;A0A8Q3SHZ8;H7C2A3;A0A8Q3SHV6;Q8IWJ7;A0A8Q3SI04;Q9H848;A0A8V8TQ91;A0A8V8TQT6	Pericentrin	PCNT	379.07	3347	192.63	0.2	14.3	1899300	137990000
A0A8V8TLK1;A0PJ51;A0A087WVN8;Q5H9T5;F5H5B4;Q59FZ4;Q13043	Serine/threonine-protein kinase 4	STK4	38.124	337	-0.071583	0	12.2	0	2349000
A0A8V8TNG8;A0A8V8TN25;A0A8V8TN19;A0A8V8TMZ3;C9JXC6;B3KNF6;B4DR61;A0A8V8TMZ5;P61619	Protein transport protein Sec61 subunit alpha isoform 1	SEC61A1	27.075	246	0.33788	0	4.5	0	906230
A0A8V8TNP6;E9PFF5;B4DM21;E7EU85;B4DGH9	RNA-binding protein FXR1	FXR1 hCG_2021334	63.863	568	24.085	33.1	40.7	0	9513500
A0A994J4L7;A0A024R7L5;Q92900;A0A8A5YP40;B3KY55;A0A8A5YP91;A0A994J773;A0A8A5YQV3;A0A8A5YNG5;A0A8A5YNF9;A0A994J597;A0A8A5YPS5;Q6ZUC8;A0A059XG67;A0A059XBJ1;A0A059XAJ5;A0A059X4U2;A0A059XG73;A0A059XBJ6;A0A059XAM1;A0A059XAL6	UPF1 RNA helicase and ATPase	UPF1	122.47	1113	323.31	26.9	32.3	146640000	407860000
A0A994J4Y3;A0A0S2Z4W1;A9Z1X7;A0A994J7H1;B7Z7U0;A0A994J7V4;A0A0S2Z4Z6;Q8IYB3	Serine and arginine repetitive matrix 1	SRRM1	102.2	903	0.13029	0	1.2	0	914600
A0A994J766;A0A994J4T3;A0A994J6S4;A0A994J4R6;Q93008	Ubiquitin specific peptidase 9 X-linked	USP9X	171.7	1514	-0.071757	0	0.7	0	0
A0A994J782	Heterogeneous nuclear ribonucleoprotein K	HNRNPK	49.803	453	4.029	34	39.5	6219800	14121000
A0A994J7B9;A0A994J4R0;A0A994J7C9;A0A994J4U0;A0A994J5H8;A0A994J505;A0A994J5D2;A0A994J5F6;A0A994J523;A0A087WV25;A0A994J5H0;A0A994J4T6;B4DH64;A0A994J7R7;A0A994J7D3;A0A994J518;A0A994J527;A0A994J5H4;A0A994J500;A0A994J7Q7;O95684	Centrosomal protein 43	CEP43	25.819	240	1.4258	0	7.5	0	897470
A0A9L9PXR5;H7C561;B4DJU4;A0A9L9PXE4;A0A7P0T9U7;Q15637;B4DX42;B4DSE4;A0A9L9PXU0;C9J792;Q14820;F8WEV5	Splicing factor 1	SF1	58.222	534	1.6362	2.4	4.9	0	12751000
A0AA34QVH5;Q86X55;K7EQA8;K7EK20;K7EPK1	Histone-arginine methyltransferase CARM1 (EC 2.1.1.319) (Coactivator-associated arginine methyltransferase 1) (Protein arginine N-methyltransferase 4)	CARM1	67.176	625	2.496	0	5.1	0	6150300
A0JLQ2;E7ERX9;Q9NQT8	Kinesin-like protein	KIF13B	61.756	554	1.6486	0	2	0	2587600
A0JLS5;J3KNP2;Q12788	TBL3 protein	TBL3	63.091	570	3.6952	0	2.3	0	804620
A1QJE5;E9PJF0;Q7Z3H5;Q8NHX0;E9PQW4;B4DHN0;Q499G7;Q1HBJ4;L7RXH5;P28482;P27361	mitogen-activated protein kinase (EC 2.7.11.24)	MAPK3 hCG_1983753	30.64	265	0.30407	0	3.4	0	0
A2A2P1;A0A087WUB9;Q8WYA6	Catenin beta like 1	CTNNBL1	19.226	166	0.0193	0	4.8	0	1021600
A2J1N9	Rheumatoid factor RF-ET12		10.529	96	1.0294	11.5	11.5	0	1123800
A2NU33;A0A5H1ZRQ7;V9GZF7;P0CF74;A0M8Q6;P15814	Lambda L-chain C region		11.597	106	1.7931	7.5	7.5	0	2092600000
A4D1M6;P24534	Elongation factor 1-beta		24.891	225	0.40002	0	5.8	0	1192500
A4D218;Q9Y6D9	MAD1 mitotic arrest deficient-like 1 (Yeast)	MAD1L1 tcag7.525	91.72	803	0.19796	0	1.7	0	806200
A4UCR9;C9JJ19;P82930	Mitochondrial 28S ribosomal protein S34		20.691	176	0.086443	0	4	0	1808500
A5H1S5;A0A3S6YZ73;B7ZL21;Q8IZL2	MLL/MAML2 fusion protein	MAML2 fusion MLL	15.149	140	-0.049369	0	7.9	0	0
A6NHN2;B7ZMB3;B9EGU6;Q5TC82;Q9HBD1	RING-type E3 ubiquitin transferase (EC 2.3.2.27)	RC3H2	56.823	506	0.089805	0	1.8	0	2103000
A8K097;Q5JVF3	PCI domain-containing protein 2 (CSN12-like protein)		46.03	399	0.33461	0	3	0	794410
A8K3C1;S4R3Q6;B4DLT1;O75436	cDNA FLJ78510		25.525	216	1.649	0	8.3	0	1074900
A8K3J8;P55042	GTP-binding protein		33.217	308	0.53808	0	4.2	0	1903600
A8K3W4;A0A0A0MRA5;B7Z4B8;A8K6U7;Q9BUJ2;A8K5K0;M0QYZ0;M0R3F1;M0R203;M0QZV6;M0R0K8;M0QYI8;B3KM60	cDNA FLJ75163, highly similar to Homo sapiens heterogeneous nuclear ribonucleoprotein U-like 1 (HNRPUL1), transcript variant 4, mRNA		84.821	756	75.701	2	12.8	3684700	24809000
A8K513;B8ZZ98;Q8WVK2	U4/U6.U5 small nuclear ribonucleoprotein 27 kDa protein (U4/U6.U5 tri-snRNP-associated protein 3)	hCG_1994066	18.86	155	0.31153	0	12.3	0	1804900
A8K517;P62266	Small ribosomal subunit protein uS12 (40S ribosomal protein S23)	RPS23 hCG_38189	15.807	143	2.2955	7.7	7.7	2462300	13528000
A8K559;Q6NZY4	cDNA FLJ76187		51.119	469	3.5213	0	4.5	0	1411300
A8K7F6;P60842;J3QS69;J3KT12;Q59F68;A8K088;B4DNH2;J3KSZ0;J3KTN0;J3QLN6;J3QR64;B4DKP9;J3QL43;J3QKZ9;B4E047;J3KS25;Q9NZE6;E7EQG2;Q14240;B4E102;Q96B07;B4DJX6	Eukaryotic initiation factor 4A-I (EC 3.6.4.13) (ATP-dependent RNA helicase eIF4A-1)		46.121	406	8.5423	16.3	20	10227000	21449000
A8K8B2;H3BLV9;Q96SB4;H0Y932;D6RBF8	non-specific serine/threonine protein kinase (EC 2.7.11.1)		74.281	655	26.828	7.6	8.9	6876800	14777000
A8K9B9;Q9H223	cDNA FLJ77391, highly similar to Homo sapiens EH-domain containing 4 (EHD4), mRNA		61.155	541	4.5841	7.9	7.9	2899100	6323200
A8K9G2;E7ESE2;E9PCW0;C9JZ20;C9JW96;Q6PUJ7;Q6FHP5;Q53FV0;A8K401;P35232	Prohibitin		22.068	201	5.2442	4.5	9	0	1614000
A8KA33;Q9Y2L9	cDNA FLJ76690, highly similar to Homo sapiens neuronal protein isoform a mRNA		77.137	696	1.1813	0	4.3	0	1581300
B0QY89;Q9Y262;B0QY90;B4DQF6;B3KPB9;C9JHP4;C9K0Q7;Q7Z5X3;B4DEH4;Q8N7H0;B3KNG0;H7C3A0	Eukaryotic translation initiation factor 3 subunit L (eIF3l) (Eukaryotic translation initiation factor 3 subunit 6-interacting protein) (Eukaryotic translation initiation factor 3 subunit E-interacting protein)	EIF3L EIF3EIP EIF3S6IP	70.901	607	50.466	7.9	13.2	20977000	42662000
B0QYT5;B0QYT4;B4DY16;P46060	Ran GTPase activating protein 1	RANGAP1	10.943	100	0.49173	0	12	0	1068400
B0YIW5;Q6MZV5;B0YIW6;P48444;Q6P1Q5	Coatomer subunit delta	ARCN1 hCG_40220	57.21	511	2.2155	0	6.5	0	3199400
B0YJ88;A0A2R8Y5S7;P35241;B7Z2S7;A0A2R8Y7M3;Q9NST9;A0A2R8Y4H6	Radixin	RDX hCG_39182	68.563	583	1.8479	0	8.1	0	1101600
B1APE1;B1APE2;Q00403	Transcription initiation factor IIB (EC 2.3.1.48) (General transcription factor TFIIB)	GTF2B	24.988	224	0.43978	0	6.2	0	678890
B1AQP2;Q9UHV9	Prefoldin subunit 2 (cDNA, FLJ96845, Homo sapiens prefoldin 2 (PFDN2), mRNA)	PFDN2 hCG_1995291	16.648	154	0.10968	0	7.8	0	586130
B2R4A5;O60783	cDNA, FLJ92019, highly similar to Homo sapiens mitochondrial ribosomal protein S14 (MRPS14), nuclear gene encoding mitochondrial protein, mRNA		15.158	128	1.6598	11.7	11.7	4989500	11522000
B2R5I8;Q13637	Ras-related protein Rab		24.956	225	0.41992	0	6.2	0	0
B2R825;P06737	Alpha-1,4 glucan phosphorylase (EC 2.4.1.1)		97.066	847	1.4236	0	1.1	0	13809000
B2R8P9;P57682	cDNA, FLJ94004, highly similar to Homo sapiens Kruppel-like factor 3 (basic) (KLF3), mRNA		38.838	345	0.24578	0	4.1	0	878500
B2R9K5;Q96EU6	rRNA biogenesis protein RRP36		29.887	259	0.80785	0	5.8	0	960120
B2RNR6;Q96KR1;A8K849;B3KVS4;B3KP82	Zinc finger RNA-binding protein	ZFR	117.01	1074	3.6663	0	3.7	0	5320700
B3KM55;B4E1U3;Q59GD5;B4DTI0;B7Z9W3;B4DT29;B4DXW1;Q59FV6;Q9P1U1;P61158	cDNA FLJ10336 fis, clone NT2RM2000691, highly similar to Homo sapiens ARP3 actin-related protein 3 homolog B (yeast) (ACTR3B), mRNA		14.458	126	0.037022	0	7.1	0	0
B3KMB8;Q9NYY8	cDNA FLJ10654 fis, clone NT2RP2005901, highly similar to FAST kinase domains-containing protein 2		81.434	710	2.6814	0	2.7	0	721700
B3KN59;B3KM36;O95816	cDNA FLJ13673 fis, clone PLACE1011858, highly similar to BAG family molecular chaperone regulator 2		23.748	211	4.6888	8.5	13.7	3021200	14190000
B3KNW3;B4DR58;Q96RY7	cDNA FLJ30571 fis, clone BRAWH2006044, highly similar to Intraflagellar transport 140 homolog		77.776	672	0.059319	1	1	0	1562200
B3KPZ8;A0A0K0K1H9;B4DVU1;B3KSI4;B4E022;V9HWD9;Q53EM5;P29401	transketolase (EC 2.2.1.1)		38.887	358	0.11038	0	2.5	0	877520
B3KRA1;P18583	cDNA FLJ33914 fis, clone CTONG2016575, highly similar to SON PROTEIN		63.54	579	0.86622	0	1.9	0	1190000
B3KRA8;Q86YT6	RING-type E3 ubiquitin transferase (EC 2.3.2.27)		86.465	795	14.076	0	1.9	0	1322600
B3KRF4;B4DLW2;K7EQ17;A0A087X0N3;Q96MY1;O94818	Nucleolar protein 4, isoform CRA_c (cDNA FLJ34144 fis, clone FCBBF3011592, highly similar to Homo sapiens nolp mRNA)	NOL4 hCG_2021864	45.825	419	0.50114	0	3.1	0	2042700
B3KT06;B3KPS3;A8JZY9;Q71U36;P68363;Q1ZYQ1;P0DPH8;P0DPH7;Q6PEY2;B4DN58;B4DDU2;Q9UQM3;B4DQK4;P68366;F8VX09;F8VWV9;F8VRZ4;F8VS66;F8VQQ4;F8VVB9;A0A7P0T945;C9J2C0;Q7Z3M3;Q9NY65;F8VRK0;V9GZ17;C9K0S6;Q15670;Q6QMJ5;C9JDL2;C9JEV8;C9JDS9;C9JQ00;A0A7P0Z4A1;C9JJQ8;F8W0F6;A0A7P0TA31;A6NHL2	Tubulin alpha chain		46.341	416	64.603	23.1	27.2	141630000	365470000
B3KWY2;Q8IXJ3;B4DZB1;B3KX19;Q6IBM8;A8KAP3;Q15029	cDNA FLJ44205 fis, clone THYMU3001379, highly similar to 116 kDa U5 small nuclear ribonucleoprotein component		61.051	550	0.064008	2.4	2.4	0	2808600
B4DEM9;Q9Y2S7	DNA polymerase delta interacting protein 2 (cDNA FLJ52257, highly similar to Polymerase delta-interacting protein 2)	POLDIP2	39.871	350	2.0594	0	3.4	0	856260
B4DEX8;A0A140VJP5;P31153	S-adenosylmethionine synthase (EC 2.5.1.6)	MAT2A hCG_34602	39.71	362	0.26404	0	4.1	0	857830
B4DFN6;B4DI06;P09543	cDNA FLJ59866, highly similar to 2',3'-cyclic-nucleotide 3'-phosphodiesterase		20.245	186	1.4408	7.5	12.4	1766300	3632400
B4DFT2	cDNA FLJ60011, moderately similar to Homo sapiens espin (ESPN), mRNA		12.922	127	-0.011987	0	24.4	0	9045700
B4DGI6;Q59FS7;B4DM03;B4DKV2;G3V529;Q9GZR7;Q9P054;Q7Z4W0;A0A087WXU8;Q7Z4X3;A0A1W2PRR2;F5GYL3;B4E300	cDNA FLJ50498, highly similar to ATP-dependent RNA helicase DDX24		55.57	487	3.1674	2.5	2.3	0	3009500
B4DGP7;V9GYY5;B3KQ09;Q9UGY1	Nucleolar protein 12		18.633	160	1.5308	7.5	7.5	1073800	2916000
B4DGX3;E9PBS1;P22234;D6RF62	phosphoribosylaminoimidazolesuccinocarboxamide synthase (EC 6.3.2.6)		31.555	280	7.664	3.6	6.4	0	1002700
B4DH21;O60583	cDNA FLJ58505, highly similar to Cyclin-T2		53.69	488	1.2976	3.7	3.7	0	968410
B4DHC5;A0A0S2Z444;A0A0S2Z3Y3;A0A0S2Z3Z1;A0A0S2Z462;P52594	cDNA FLJ57927, highly similar to Nucleoporin-like protein RIP		46.506	453	2.1185	0	4.2	0	2960300
B4DHK9;P61160;B4DWQ5;Q8IY98	Actin-related protein 2 (Actin-like protein 2)		39.029	342	2.6864	0	7.3	0	2299800
B4DIU0;B2RDZ9;Q15024	Ribosomal RNA-processing protein 42		17.925	164	1.6111	0	9.1	0	1400100
B4DJL0;B2RE46;A0A994J5J1;P04844	Dolichyl-diphosphooligosaccharide--protein glycosyltransferase subunit 2 (Ribophorin-2)		31.363	283	-0.087849	0	2.8	0	538910
B4DJU5;Q8IUI8	cDNA FLJ53011, highly similar to Homo sapiens cytokine receptor-like factor 3 (CRLF3), mRNA		36.466	326	1.8584	0	7.1	0	1692700
B4DKE6;Q5U0C2;Q53HK8;P40938;A0A087X270	cDNA FLJ60629, highly similar to Replication factor C subunit 3		34.832	305	0.27309	4.6	14.8	1906500	4684900
B4DKU3;Q8IY81	cDNA FLJ53449, highly similar to rRNA methyltransferase 3		82.578	726	0.34796	0	1.8	0	753370
B4DLB0;A0A994J4N4;O00164;B4DNQ1;E9PKP7;A8K962;P17480	Upstream binding transcription factor, RNA polymerase I, isoform CRA_a (cDNA FLJ53802, highly similar to Nucleolar transcription factor 1)	UBTF hCG_30294	58.351	505	0.35525	0	2.4	0	0
B4DMA8;B4E063;A0A1U9X7Y0;A0A1U9X7X5;A0A024RCS7;Q9BW19	Kinesin-like protein		60.512	549	2.0022	0	5.3	0	2419400
B4DNJ2;A0A494C190;Q8NI17	cDNA FLJ60735, highly similar to Homo sapiens interleukin 31 receptor A (IL31RA), mRNA		50.457	440	-0.053007	1.6	1.6	0	5526000
B4DNL1;B4DJV5;Q9BV37;Q53FW9;Q13610	cDNA FLJ51512, highly similar to Periodic tryptophan protein 1 homolog		45.812	412	0.081615	0	1.7	0	4166700
B4DNX8;A0A0C4DFW2;Q9UK53	cDNA FLJ60744, moderately similar to B-cell lymphoma 9 protein		44.605	416	-0.080395	0	3.1	0	0
B4DQD6;B4DDN7;C9JKG1;B4DNL4;A6NLG9;Q8NAB7;B4DDQ2;Q53HU6;Q53FI4;A8K7E0;P21810	Biglycan		23.364	208	0.25622	0	4.8	0	1688500
B4DR91;H0YJS8;H0YJC0;V9HW24;A0A087X2I1;P62333	cDNA FLJ57570, highly similar to 26S protease regulatory subunit S10B		21.062	186	-0.035273	0	6.5	0	1226800
B4DRA2;A0A6I8PRA0;A0A3B3IS06;E7ETY2;Q13428;Q9UFD4;H0YA99;Q59FZ2;H0Y8Y7	cDNA FLJ57828, highly similar to Treacle protein		93.768	923	0.85287	0	2.6	0	571880
B4DSE8	cDNA FLJ50643, highly similar to Heat shock 70 kDa protein 4		38.241	331	0.62703	0	3.6	0	0
B4DSH1;B3KY60;Q99459	cDNA FLJ51295, highly similar to Cell division cycle 5-like protein		89.225	775	84.344	7.9	19.5	18582000	38115000
B4DSN5;A8K3M3;P18031	Tyrosine-protein phosphatase non-receptor type (EC 3.1.3.48)	PTPN1	41.26	362	1.3148	0	3.6	0	938400
B4DTA2;A0A087WUK2;O14979	cDNA FLJ60148, highly similar to Homo sapiens heterogeneous nuclear ribonucleoprotein D-like (HNRPDL), transcript variant 2, mRNA		30.214	271	0.67908	3	3	9337700	20075000
B4DTS3;B2R6T2;Q9Y6Q1	cDNA FLJ50213, highly similar to Calpain-6 (Calpamodulin)		45.066	386	-0.077275	0	1.8	0	554550
B4DTZ1;O43303	cDNA FLJ60154, highly similar to Centrosomal protein of 110 kDa		113.47	1012	1.3843	0	1.3	0	1158900
B4DUR8;B3KX11;Q2TU64;Q59H77;P49368;Q5SZX6;E9PQ35;E9PRC8	T-complex protein 1 subunit gamma	CCT3	55.674	500	7.8599	2.2	9	1375800	3919400
B4DY09;Q53FG3;F4ZW62;Q12905;F4ZW63;X6R6Z1;A0A0A0MRL0	Interleukin enhancer binding factor 2 (cDNA FLJ51660, highly similar to Interleukin enhancer-binding factor 2)	ILF2	38.91	352	33.862	14.2	22.4	44279000	137280000
B4DZP5;A0A7P0TB30;A0A7P0T965;A0A7P0T870;A0A7P0Z3Z5;A0A7P0TAK7;F5GY55;B7Z2A1;A0A7P0Z4B9;Q16531	DNA damage-binding protein 1 (Damage-specific DNA-binding protein 1)		91.985	826	12.62	0	3.6	0	1586400
B4E027;R4GNG3	cDNA FLJ56041, highly similar to ARF GTPase-activating protein GIT2		67.145	601	0.21896	0	4.5	0	9627700
B4E0Q9;B4DF60;F5H365;B4DSQ5;Q15436	Protein transport protein SEC23		45.021	409	0.16111	0	2.9	0	849430
B4E3Q9;B3KXA2;A0A384NYN5;V9HWK2;P18206	Vinculin (Metavinculin)		100.94	927	-0.061064	0	1.2	0	734930
B7Z2D8;B7Z5F9;B3KP14;H0Y8R1;B7Z3R7;H0YAK1;B3KW50;Q12849;H0YAM1	cDNA FLJ55473, highly similar to G-rich sequence factor 1		41.574	362	9.1243	10.8	14.9	7531100	25836000
B7Z2T1;H0Y8J7;Q32Q75;X5D7E3;D6RBW1;P06730	Eukaryotic translation initiation factor 4E		16.289	136	1.153	0	8.1	0	2353400
B7Z475;C9JLJ1;Q9BZK7;A0A0D9SF63;C9JCK0;C9JBN1;A0A0D9SF25;A0A1B0GUU2;C9IYU9;A0A068L529;A0A0D9SFI2;A0A1B0GVH3;A0A804HJZ5;Q59F53;O60907	cDNA FLJ55712, highly similar to F-box-like/WD repeat protein TBL1XR1		40.756	376	40.418	0	14.1	0	33625000
B7Z4J7;H0YJ30;G3V582;B7Z374;F5H039;B7Z2B5;Q9NQX3	Gephyrin [Includes: Molybdopterin molybdenumtransferase (MPT Mo-transferase) (EC 2.10.1.1) (Domain E); Molybdopterin adenylyltransferase (MPT adenylyltransferase) (EC 2.7.7.75) (Domain G)]		76.331	705	0.5491	1.3	2	0	818900
B7Z5V2;Q6NUR7;B2R6J2;P15311;B7Z9R6;B7Z437;V9HW42	Ezrin (Cytovillin) (Villin-2) (p81)		65.568	554	9.0197	0	8.5	0	4564100
B7Z5Y7;F8W1T6;Q15434	cDNA FLJ53090, moderately similar to RNA-binding motif, single-stranded-interacting protein 2		30.873	288	0.74839	3.5	8.7	0	888290
B7Z8D8;D6R927;Q14663;D6RF98;A0A7P0TBJ4;A0A7P0Z4N7;A0A7P0T9Y9;A0A7P0T947;Q06330	cDNA FLJ56276, highly similar to Recombining binding protein suppressor of hairless		42.667	379	-0.071657	0	3.2	0	13855000
B7Z944;A0A2X0SFI5;Q008S8	cDNA FLJ50042		87.159	758	0.44146	0	1.2	0	3548700
B7Z957;B4DUX0;K7EKP8;O00154	cDNA FLJ52849, highly similar to Homo sapiens acyl-CoA thioesterase 7 (ACOT7), transcript variant hBACHc, mRNA		24.821	223	1.1782	0	4.9	0	620760
B7ZAR1;B4DDU6;B4DZT5;B4DXI1;E9PCA1;B4DX08;Q9BU08;V9HW37;P48643	T-complex protein 1 subunit epsilon (CCT-epsilon)	CCT5	55.348	503	-0.0035621	0	2	0	2244700
C9E0F0;C9E0F1;C0LJA8;B6DU66;B5TKC2;B5TKC0;B5LY05;B5TZ79;C0LLI8;Q9H2M1;B4E3R5;A8KAF4;G4XH65;B6ZGU3;P03372	Estrogen receptor (ER-alpha) (Estradiol receptor) (Nuclear receptor subfamily 3 group A member 1)	ESR1	10.038	87	-0.084708	12.6	12.6	0	2282900
C9IYF0;B4DMF8;B4E272;A0A804HK63;Q86XK2	F-box protein 11	FBXO11	15.959	140	1.091	0	11.4	0	2728500
C9IZ65;A0A2R8Y5C3;A0A2R8Y5Z1;B4DGU4	Catenin beta 1	CTNNB1	6.526	59	-0.079587	69.5	69.5	0	22151000
C9IZP5;C9JYX8;C9J031;C9IY57;Q9UHC7;Q13434	Makorin ring finger protein 1	MKRN1	11.305	102	1.53	0	11.8	0	1344900
C9J060;C9JIU5;A0A8V8TP25;B4DVR0;C9JWC5;A0A348GSH8;D3DQT0;A8K319;Q8IYM9	Tripartite motif containing 22	TRIM22	23.69	203	0.21575	0	5.4	0	726430
C9J2C4;B4DVN1;A0A0J9YX62;O75190;Q49A72;A0A140VJI2;A7UJ17;B4DNN5;Q8NHS0;C9JB42;C9JDR7;C9JDX6;F8WCZ4;C9J2P2;B4DNF1;E9PH18;B4DMJ9;Q8WWF6	DnaJ heat shock protein family (Hsp40) member B6	DNAJB6	25.377	228	1.2812	0	13.6	0	5383200
C9J338;I3L2I2;A0A590UJE1;E7EX83;E7ENQ1;H7C360;V9HWH3;E7EN19;B7Z3V5;Q53TX8;B7Z388;A0A0D9SEY1;G5E948;O95819;Q8N4C8;Q9UKE5	non-specific serine/threonine protein kinase (EC 2.7.11.1)	TNIK	40.386	350	0.12197	0	3.7	0	1016600
C9JE15;A4D1T6;Q7Z695	AarF domain containing kinase 2	ADCK2	65.115	590	0.59285	1.2	1.2	0	8021300
C9JI87;B3KTS5;A0A1L1UHR1;P21796;B4DEI3	Voltage-dependent anion-selective channel protein 1	VDAC1	20.274	183	0.25607	10.4	6	0	611630
C9JJZ7;H7BXH8;A0A0S2Z610;B7WPG3;C9IYN3;A8K894;V9GYK2;A0A0S2Z6K1;A0A0S2Z5U3;Q8WVV9	Heterogeneous nuclear ribonucleoprotein L like	HNRNPLL	16.424	149	1.3369	0	8.7	0	1844500
C9JLS9;B7Z571;Q75L23;C9JX88;A0A140VK70;P35998	Proteasome 26S subunit, ATPase 2	PSMC2	14.636	130	1.2395	0	16.2	0	4608000
C9JQV0;Q9BRJ6	Chromosome 7 open reading frame 50	C7orf50	21.883	192	10.026	11.5	22.4	1682900	6071500
C9JVB6;Q7L0Y3	tRNA (guanine(9)-N(1))-methyltransferase (EC 2.1.1.221)	TRMT10C	36.828	312	5.6658	0	7.7	0	0
C9JYQ9;H0Y8C2;Q6P5R6	Ribosomal protein L22 like 1	RPL22L1	14.478	121	0.054471	9.9	9.9	1194700	2544900
C9K025;P18077;F8WBS5;F8WB72	Large ribosomal subunit protein eL33 (60S ribosomal protein L35a)	RPL35A	10.645	94	1.0281	22.3	37.2	18281000	132940000
D2SNZ4;Q96HE9;J3QR53;J3QQS2;J3QRE1;J3QKY4	Proline rich 11, isoform CRA_a (Transcription repressor of MHCII)	PRR11 hCG_1775215	40.085	360	4.1683	0	19.2	0	8839600
D3YTB1;F8W727;P62910	Ribosomal protein L32	RPL32	15.616	133	11.044	25.6	33.1	24224000	68009000
D6RA26;O43660	Pleiotropic regulator 1	PLRG1	23.52	212	48.908	0	9	0	5637200
D6RAN4;Q53Z07;P32969;B4E1M5;B4DLV8;A0A2R8Y5Y7;Q2NKY6;H0Y9R4;H0Y9V9	Large ribosomal subunit protein uL6 (60S ribosomal protein L9)	RPL9	20.775	181	3.8669	33.7	33.7	118710000	268600000
D6RI06;D6RA27	ubiquitinyl hydrolase 1 (EC 3.4.19.12)	OTUD4	42.133	372	0.52057	7.8	17.5	0	1259100
D6RJF2;D6REB4;Q9H074	Poly(A) binding protein interacting protein 1	PAIP1	22.612	200	0.077277	0	4.5	0	567050
E1B4S8;E1B4S7;Q59HB3;E1A689;C0JYY2;P04114	Apolipoprotein B	APOB	25.263	226	0.045986	0	4.9	0	0
E5RI99;P62888;E5RJH3;A0A0C4DH44;A0A0B4J213	Large ribosomal subunit protein eL30 (60S ribosomal protein L30)	RPL30	12.656	114	7.1867	21.1	42.1	34227000	128470000
E5RIU6;I6L9I5;A0A024QZP7;Q5H9N4;P06493	Cyclin dependent kinase 1	CDK1	21.738	189	0.17803	0	5.3	0	707950
E5RIV7;Q8IV48	Exoribonuclease 1	ERI1	10.993	99	0.29878	0	15.2	0	0
E5RJN7;Q2TBD5;A8K276;Q4LE57;E7EPX0;E7EVJ4;Q9NUL3;E7EVI1;B7Z1P6;E5RJ67;H0YBY0;E5RFK1	Staufen double-stranded RNA binding protein 2	STAU2	34.861	320	49.395	15.3	32.8	11976000	24074000
E5RJR5;E5RI56;P63208;E5RGM3;E7ERH2;F8W8N3	S-phase kinase-associated protein 1	SKP1	18.72	163	12.473	7.4	15.3	0	11005000
E7EUU4;E7EX73;E9PGM1;C9J2Z7;C9K073	Eukaryotic translation initiation factor 4 gamma 1	EIF4G1	171.64	1560	0.63076	12	17.1	0	4769100
E7EVL6;C9JZE3;C9JYJ8;A0A090N8Z2;A8K9F5;A0A090N8H1;Q9BWE0	Replication initiator 1	REPIN1	16.14	146	1.1368	0	11	0	2167600
E9PCN3;Q6IPD7;D6RGD1;A0A0A0MQX1;Q9HD67	Myosin X	MYO10	24.034	212	0.027512	0	4.2	0	10137000
E9PD50;A0A8I5KYV3;A0A8I5KSL3;Q92540;B1ALB4;Q8NB69;Q96N31;Q6TV06;B4DLY0;E9PEK3	Nonsense-mediated mRNA decay factor	SMG7	130.86	1170	1.5872	0	2.7	0	2047200
E9PE17;Q8IY71;I3L0E3;Q9Y2R5	Mitochondrial ribosomal protein S17	MRPS17	14.374	129	9.559	0	22.5	0	2865200
E9PEN0;A4KYM7;B4DDF2;B7Z6R2;A0A1B0GW41;Q8WYH8;Q9UNL4	Inhibitor of growth family member 5	ING5	16.646	142	0.088861	0	9.2	0	1403800
E9PJD9;Q9BQQ5;E9PLL6;Q6NZ52;P46776;E9PLX7	Large ribosomal subunit protein uL15 (60S ribosomal protein L27a)	RPL27A	10.127	91	21.449	25.3	25.3	175970000	439370000
E9PKZ0;P62917;E9PP36;G3V1A1;B4DVG7;E9PKU4	Large ribosomal subunit protein uL2 (60S ribosomal protein L8)	RPL8	22.389	205	6.7142	16.6	16.6	45248000	144180000
E9PN86;J3KNJ2;Q7L2H7	Eukaryotic translation initiation factor 3 subunit M	EIF3M	11.733	102	5.7372	0	18.6	0	1127600
E9PPJ5;E9PLM6;P21741	Midkine (MK)	MDK	14.374	131	-0.0071197	0	7.6	0	0
E9PQ63;A8MTM1;V9HW40;Q53F60;A0A384NL53;P16152;O75828	Carbonyl reductase 1	CBR1	19.022	178	6.7247	0	9	0	998710
E9PR30;P62861	FAU ubiquitin like and ribosomal protein S30 fusion	FAU	10.905	98	0.88791	10.2	10.2	63071000	253200000
F2Z2C0;Q49AG4;G3V1J5;A8QI98;Q9Y2L1	DIS3 homolog, exosome endoribonuclease and 3'-5' exoribonuclease	DIS3	63.616	559	0.65243	0	2.7	0	1277600
F2Z2Y3;Q6IA51;Q9H8W3	Family with sequence similarity 204 member A	FAM204A	25.196	219	-0.01746	0	5	0	986160
F2Z388;P42766;A4D2M5	Large ribosomal subunit protein uL29 (60S ribosomal protein L35)	RPL35	10.645	96	0.48083	0	24	0	138520000
F5H2X1;B7Z842;B7Z7T5;H3BND8;B7Z855;B7ZAX6;Q6U8A4;A0A669KBL1;Q93009	Ubiquitin carboxyl-terminal hydrolase (EC 3.4.19.12)	USP7	58.566	509	1.3535	0	4.1	0	3191200
F5H3E1;F5H1H2;F5H2E6;A0A0C4DGG8;Q8IX12	Cell division cycle and apoptosis regulator 1	CCAR1	64.033	568	0.1649	0	1.6	0	1498300
F5H5U2;A0A384N652;Q8NHQ9;E7EX41;Q8TEC9;B4DVE4	ATP-dependent RNA helicase (EC 3.6.4.13)	DDX55	65.19	569	0.95812	0	3.7	0	2870900
F5H731;A0A2X0TW08;Q3KR16	Pleckstrin homology and RhoGEF domain containing G6	PLEKHG6	55.795	495	0.046331	0	2.2	0	0
F5H7F6;F5H6X2;Q6LET6;P10620	Microsomal glutathione S-transferase 1 (EC 2.5.1.18)	MGST1	8.8863	77	0.95381	0	16.9	0	855870
F8VVM2;Q8NCF7;Q53HC3;B2RE88;A0A024RBE8;A0A024RBH9;Q00325	Solute carrier family 25 member 3 (Phosphate carrier protein, mitochondrial) (Phosphate transport protein)	SLC25A3	36.161	324	1.9243	0	3.7	0	3729900
F8W7C6;X5D7P1;H7C123;H7C2C5;Q96L21	Large ribosomal subunit protein uL16 (60S ribosomal protein L10)	RPL10	18.565	163	0.31228	19	30.7	0	1775500
F8WD96;H7C469;F8W787;A0A1B0GW44;A0A1B0GVP3;A0A1B0GV23;A0A1B0GVD5;A0A1B0GWE8;V9HWI3;C9JH19;A0A1B0GU92;A0A1B0GU03;P07339	Cathepsin D (EC 3.4.23.5)	CTSD	30	276	1.2119	0	6.5	0	1119500
F8WDD7;Q9H7Z5;H7C0A3;F8WCF6;A0A0A6YYG9;P59998	Actin related protein 2/3 complex subunit 4	ARPC4	13.057	113	-0.0016242	0	9.7	0	0
F8WF69;P09496	Clathrin light chain	CLTA	27.818	260	0.66665	0	3.5	0	3608400
G1UI16;Q29RF7	SCC-112 protein, isoform CRA_b (Sister chromatid cohesion protein PDS5 homolog A)	PDS5A SCC-112 hCG_38551	150.83	1337	1.5497	0	1.5	0	538020
G3V4X1;Q53XL8;Q53HB3;P62191	Proteasome 26S subunit, ATPase 1	PSMC1	9.1333	84	8.534	0	23.8	0	0
H0Y4T6;J3KMW3;H0Y610;H0Y8P6;A0A494C021;Q9Y237	peptidylprolyl isomerase (EC 5.2.1.8)	PIN4	8.773	84	1.5532	0	14.3	0	3842100
H0Y4Y4;A0A024QZ77;Q96C19	EF-hand domain family member D2	EFHD2	19.474	179	0.93392	0	6.7	0	1312700
H0Y8P4;Q8TED0	U3 small nucleolar RNA-associated protein 15 homolog	UTP15	61.32	545	-0.071091	0	1.3	0	1030000
H0Y9X1;Q96EY4	Translation machinery-associated protein 16	TMA16	27.571	242	-0.037777	0	3.7	0	7125100
H0YA93;B2ZZ87;Q86UW6	NEDD4 binding protein 2	N4BP2	158.05	1400	0.70476	0	1.1	0	589280
H0YBA1;Q15154;B9EIS5;A0A5H1ZRS1;A2RUU9;A0A4W8VX11;A0A088AWL4;B4DJ00;B4DWY1;E7EV93;E5RGQ4;E9PGW9	Pericentriolar material 1	PCM1	230.69	2043	22.393	0.6	8.3	4052000	31926000
H0YDP7;Q59GE9;Q13405	Large ribosomal subunit protein mL49 (39S ribosomal protein L49, mitochondrial)	MRPL49	14.572	127	0.41397	0	11	0	1033300
H0YJP3;A0A024R6K8;P23381	tryptophan--tRNA ligase (EC 6.1.1.2) (Tryptophanyl-tRNA synthetase)	WARS1	20.016	185	1.6884	0	9.2	0	1628600
H0YLP6;Q59F34;H0YMF4;H0YKD8;P46779	Large ribosomal subunit protein eL28 (60S ribosomal protein L28)	RPL28	9.657	89	5.5248	34.8	34.8	252300000	519770000
H0YM23;O75179;B4DTP3;B4DR08;Q8TEF1;E9PDP5;Q8IWZ3;H7C2F5;Q9NXF0;H3BLS9;B3KU50;H0YLQ3;Q7Z586	Ankyrin repeat domain 17	ANKRD17	263.25	2487	82.702	0.9	3.7	1083300	13549000
H0YMV8;Q71UM5;C9JLI6;A4D1G5;C9J1C5	40S ribosomal protein S27	RPS27L	11.345	100	-0.050594	21	32	0	1772800
H3BNC9;P08708;H0YN88;A0A075B716;H0YN73;A4D1Q6;A0A0J9YYC4	Small ribosomal subunit protein eS17 (40S ribosomal protein S17)		64.532	584	53.153	9.6	15.1	138450000	325940000
H3BPZ1;H3BS72;Q9P035;H3BMZ1;H3BRL8	Very-long-chain (3R)-3-hydroxyacyl-CoA dehydratase (EC 4.2.1.134)	HACD3	40.069	337	0.33999	0	6.5	0	3718500
H3BRA9;Q8TE56	ADAM metallopeptidase with thrombospondin type 1 motif 17	ADAMTS17	124.04	1122	-0.063819	0.8	0.8	0	25050000
H3BSA2;A0A0S2Z3E1;C6EVS4;C6EVS3;F8W8F5;P20807	Calpain-3 (EC 3.4.22.54)	CAPN3	21.544	188	0.0010611	0	9	0	13715000
H3BSG0;Q9BSU1	Phagosome assembly factor 1	PHAF1	35.989	320	-0.0466	0	9.4	0	507230
H3BU63;H3BSE3;H3BQB0;H3BRQ0;Q96CD2	Phosphopantothenoylcysteine decarboxylase	PPCDC hCG_21917	8.9964	81	1.1293	0	14.8	0	623630
H3BUD2;H3BS05;B4DS97;H3BR94;Q9BTE1	Dynactin subunit 5	DCTN5	6.0239	53	0.60973	0	20.8	0	636650
H3BUH7;H3BPS8;H3BQN4;V9HWN7;J3KPS3;P04075	Fructose-bisphosphate aldolase A (EC 4.1.2.13) (Muscle-type aldolase)	ALDOA	16.917	155	0.0014154	0	9	0	1640300
H3BUL5;H3BVF8;H3BQG1;B3KUU7;A8K7G8;Q59FC5;B3KRI8;P49761	dual-specificity kinase (EC 2.7.12.1)	CLK3	27.049	224	0.069887	0	6.2	0	791010
H3BV16;H3BPJ9;A8K761;O96000	NADH dehydrogenase [ubiquinone] 1 beta subcomplex subunit 10 (Complex I-PDSW) (NADH-ubiquinone oxidoreductase PDSW subunit)	NDUFB10	17.385	142	0.57107	0	7.7	0	989610
H7BZJ3;A0A8I5QJM1;A0A8I5KP58;A0A8I5KXE2;A0A8I5KYJ6;A0A8I5KRV3;A0A8I5KPY2;A0A8I5KXC9;A0A8I5KW00;A0A8I5QKQ5;A0A8I5KNU9;A0A8I5KS72;B3KQT9;B3KQT2;A0A8I5KW33;V9HVY3;A0A8I5KT88;P30101	Protein disulfide-isomerase A6 (EC 5.3.4.1)	PDIA3	16.036	147	40.184	0	8.2	0	1834400
H7BZN1;H7C1T3;C9J050;B4E322;B2R8P1;C9JEJ2;P49585;Q9Y5K3	choline-phosphate cytidylyltransferase (EC 2.7.7.15)	PCYT1A	15.769	137	-0.090187	0	8.8	0	974100
H7C0V9;B4DM00;B4DJT9;A0A0A0MRG2;B4DQM1;E9PG40;B4DGD0;A0A218KGR2;A0A140VJC8;P05067	Amyloid-beta A4 protein	APP	54.981	485	1.1218	0	2.5	0	1219900
H7C1E9;A0A8I5KYW2;B7Z7X1;A0A8I5KYV7;A0A8I5KNN9;A0A804D9U3;A0A7P0T9N2;A0A7P0T9K1;A0A8I5KTP4;Q70EL1	Ubiquitin specific peptidase 54	USP54	71.45	635	0.040432	0	2.4	0	1068800
H7C1P0;P35249	Replication factor C subunit 4	RFC4	11.849	111	0.042351	0	11.7	0	965490
H7C2A1;B4DYI5;Q0VDF9	Heat shock protein family A (Hsp70) member 14	HSPA14	13.857	128	-0.029194	0	7.8	0	454950
H7C330;A0A9L9PY56;A0A0S2Z472;A8KAH7;A0A024R2W3;P13861;A0A9L9PXB4;A0A9L9PXM7	cAMP-dependent protein kinase type II-alpha regulatory subunit	PRKAR2A	10.021	92	0.21619	0	26.1	0	3016600
H7C3X5;B4DKR0;Q13190;E9PNU4	Syntaxin 5	STX5	25.618	228	1.0496	0	12.3	0	2606200
H7C435;P02461;V9GZG2	Collagen type III alpha 1 chain	COL3A1	135.65	1433	264.7	0.8	25.1	994040	211010000
H7C553;B4DIZ9;C9JA89;Q8NCU4	Coiled-coil domain containing 191	CCDC191	22.424	197	0.40121	5.6	5.6	0	17023000
H7C5E4;Q8IZH2	5'-3' exoribonuclease 1	XRN1	130.08	1160	0.0071591	0	1	0	0
H7C5L6;C9J2M4;A0A994J591;P78362	non-specific serine/threonine protein kinase (EC 2.7.11.1)	SRPK2	66.413	588	0.032098	0	1.5	0	792760
H7C5R1;E9PFZ2;B7Z5Q2;Q1L857;A8K5A4;A5PL27;P00450	ferroxidase (EC 1.16.3.1)	CP	97.712	852	0.95857	0	1.2	0	1853700
H8Y0Y3;O95654;Q59F36;Q6AWB3;Q6AWB1;E7EX90;A0A7P0Z4C3;A0A804CDA6;Q6MZZ3;Q14203	DCTN1/ALK fusion protein	DCTN1/ALK fusion	18.713	164	1.9318	0	7.3	0	1162500
I3L269;I3L0U4;I3NI25;Q96NB1	Centrosomal protein 20	CEP20	12.128	108	-0.017045	0	12	0	0
I3L2B0;A0A494C0R8	Clustered mitochondria protein homolog	CLUH	144.67	1297	0.83609	0	1.1	0	1128100
I3L2J8;B2RN10;Q9UPN4;I3L316;I3L4M5;I3L2X7	Centrosomal protein 131	CEP131	117.7	1047	51.784	1.5	7.6	772880	10678000
I3L387;Q58A51;B2R841;P53350	Serine/threonine-protein kinase PLK1 (Polo-like kinase 1)	PLK1	18.674	173	1.0017	0	11	0	1302100
I3L3Q7;I3L3B0;A8K651;Q07021	Complement component 1 Q subcomponent-binding protein, mitochondrial	C1QBP	20.006	177	15.856	11.3	18.6	5839700	27068000
I3QJX8;I6T6Y4;I2E4T0;I2E4T1;I3QJX9;A0A076L8Z0;E7EQZ4;Q16637	Survival motor neuron protein	SMN1	14.198	130	0.20445	0	7.7	0	2856200
I6L8B7;E7DVW5;Q01469	Fatty acid-binding protein 5 (Epidermal-type fatty acid-binding protein) (Fatty acid-binding protein, epidermal)	FABP5	11.257	101	1.6393	0	19.8	0	5023200
I7GPQ7;Q92541	cDNA FLJ75793		67.155	585	-0.070041	0	3.2	0	0
J3KN67;A0A494C0P6;A0A2R2Y2Q3;M1VPF4;P06753	Tropomyosin 3	TPM3	33.222	285	2.6426	4.2	8.8	0	7324200
J3KP30;B7Z854;Q5QJE6	Deoxynucleotidyltransferase terminal interacting protein 2	DNTTIP2	66.174	601	1.145	0	2.5	0	868080
J3KPS0;Q9NXW2	DnaJ (Hsp40) homolog, subfamily B, member 12, isoform CRA_c (DnaJ heat shock protein family (Hsp40) member B12)	DNAJB12 hCG_2024622	45.489	409	0.54996	0	2.7	0	461840
J3KRH0;A0A2R8Y7F8;A0A2R8Y4Z6;J3KMZ7;B4DQZ5	Integrator complex subunit 2	INTS2	8.6241	79	-0.089506	44.3	44.3	0	2558100
J3KRJ3;A8K1K8;Q9BVV7	Mitochondrial import inner membrane translocase subunit Tim21	TIMM21	19.259	172	0.098816	0	5.8	0	903600
J3KSV7;A0A7I2V670;Q86VV8	Rotatin	RTTN hCG_1810896	44.039	395	-0.032503	0	1.8	0	1373700
J3KTG4;Q8N0Z8	tRNA pseudouridine synthase (EC 5.4.99.12)	PUSL1	13.666	125	0.39839	0	14.4	0	846840
J3QK89;Q8IWX8	Calcium homeostasis endoplasmic reticulum protein	CHERP	104.93	927	1.2029	0	1.2	0	1128900
J3QKZ6	Cytochrome b-245 chaperone 1	CYBC1	5.989	51	-0.085587	0	39.2	0	4522000
J3QRY4;B4DTS5;O00231	Proteasome 26S subunit, non-ATPase 11	PSMD11	21.109	187	0.37963	0	7	0	1821100
J3QSY4;D6RC52;D6RCB9;Q9NX24	H/ACA ribonucleoprotein complex subunit 2	NHP2	10.071	90	5.189	0	21.1	0	8706700
K4DIB4;E9PJY0;A0A0A6YYN8;A0A0D9SFA8;K4DIB0;K4DIA2;A0A0D9SG84;E9PI74;E9PQ36;K4DIB6;K4DIB3;K4DIB8;K4DIA8;E9PS95;A0A0D9SEI9;A0A0D9SFE1;Q9H936	Solute carrier family 25 member 22	SLC25A22	7.0622	65	0.32354	0	16.9	0	0
K7EK03;K7EPP7;K7EIH8;A0A6I8PUC2;A0A6I8PU89;A0A6I8PLE7;B4DKK3;K7ER44;A0A6I8PRZ0;B7Z9W6;A0A6I8PR89;A0A6I8PIK4;A0A6I8PS32;A0A6I8PUD4;Q59EH7;A8K4T2;A0A6I8PU73;Q99615	DnaJ heat shock protein family (Hsp40) member C7	DNAJC7	27.735	242	0.13682	0	5	0	1151200
K7ELZ8;K7EIY1;K7ENN5;Q9Y421;B2R547	Protein FAM32A	FAM32A	9.404	82	0.55512	11	22	0	8208400
K7EM11;A8K2I7;O14908	GIPC PDZ domain containing family member 1	GIPC1	13.988	128	0.71678	0	11.7	0	679260
K7EQ93;Q9C0B0	Unk zinc finger	UNK	23.629	220	1.154	0	5.5	0	1380700
L8E7H1	Alternative protein NXF2B	NXF2B	6.001	56	0.55517	0	23.2	0	0
L8E8J1	Alternative protein CTR9	CTR9	15.229	123	-0.026854	7.3	7.3	0	542800
L8EC82	Alternative protein DENND1B	DENND1B	4.9724	41	0.098382	0	17.1	0	0
M0QXJ3;M0R2K5	Pleckstrin homology domain containing A4	PLEKHA4	15.167	156	0.058642	0	29.5	0	1900100
M0QZM1	Heterogeneous nuclear ribonucleoprotein M	HNRNPM	39.933	383	1.1602	20.9	33.4	0	1023100
M0R047;Q0VAB1;Q3ZCQ8	Mitochondrial import inner membrane translocase subunit TIM50	TIMM50	25.028	227	1.5256	0	7	0	1321300
M0R061;Q53HJ6;M0QXB4;O14579	Coatomer subunit epsilon (Epsilon-coat protein)	COPE	16.453	146	1.6809	15.1	15.1	1618300	3874600
M0R226;Q9BQ48	Large ribosomal subunit protein bL34m (39S ribosomal protein L34, mitochondrial)	MRPL34	19.802	184	0.014652	0	6.5	0	2288000
M0R3D6;M0R1A7;M0R117;B4DM74;B2R4C0;Q02543;M0R0P7;B4DM94;B4DUV3;Q53HD3;Q32XH3;Q76N54	Large ribosomal subunit protein eL20 (60S ribosomal protein L18a)	RPL18A	16.714	141	38.827	31.9	31.9	113960000	297560000
M1S113;B2RBR4;A0A384MR38;Q08357	Sodium-dependent phosphate transporter 2 (Phosphate transporter 2) (Solute carrier family 20 member 2)		20.373	190	-0.019427	4.7	4.7	0	221820
N0E466;A0A1U9X7J2;N0E4C7;Q5SRQ3;A0A7I2YQ78;Q5SRQ6;N0E472;A0A0G2JM12;P67870	Casein kinase II subunit beta (CK II beta)	CSNK2B CSNK2B-LY6G5B-1327 hCG_43725	14.568	125	0.080136	0	8.8	0	1327000
O00505	Importin subunit alpha-4 (Importin alpha Q2) (Qip2) (Karyopherin subunit alpha-3) (SRP1-gamma)	KPNA3 QIP2	57.81	521	2.2604	3.5	3.5	661700	1503800
O15042	U2 snRNP-associated SURP motif-containing protein (140 kDa Ser/Arg-rich domain protein) (U2-associated protein SR140)	U2SURP KIAA0332 SR140	118.29	1029	1.814	0	1.2	0	584310
O15379	Histone deacetylase 3 (HD3) (EC 3.5.1.98) (Protein deacetylase HDAC3) (EC 3.5.1.-) (Protein deacylase HDAC3) (EC 3.5.1.-) (RPD3-2) (SMAP45)	HDAC3	48.847	428	5.7059	0	3.5	0	2039900
O43310	CBP80/20-dependent translation initiation factor	CTIF KIAA0427	67.586	598	-0.060358	0	2	0	919550
O43818	U3 small nucleolar RNA-interacting protein 2 (RRP9 homolog) (U3 small nucleolar ribonucleoprotein-associated 55 kDa protein) (U3 snoRNP-associated 55 kDa protein) (U3-55K)	RRP9 RNU3IP2 U355K	51.84	475	5.282	2.3	9.5	0	7122200
O75396;I1VE16;A0A087X1A9	Vesicle-trafficking protein SEC22b (ER-Golgi SNARE of 24 kDa) (ERS-24) (ERS24) (SEC22 vesicle-trafficking protein homolog B) (SEC22 vesicle-trafficking protein-like 1)	SEC22B SEC22L1	24.74	215	1.4902	0	11.2	0	1957700
O75569;A0A7I2YQ87;A0A7I2V5H3;A0A7I2V315;A0A7I2V593;A0A7I2V2P4;F8WEG8;G5E9Q4;A0A7I2V5C2;A0A7I2V3L6;C9JMM3;B4DJC7;A0A7I2V2I8;A0A7I2V3J2	Interferon-inducible double-stranded RNA-dependent protein kinase activator A (PKR-associated protein X) (PKR-associating protein X) (Protein activator of the interferon-induced protein kinase) (Protein kinase, interferon-inducible double-stranded RNA-dependent activator)	PRKRA PACT RAX HSD-14 HSD14	34.404	313	3.0261	7.7	10.9	0	12592000
O75940;A0A6Q8PG47;A0A6Q8PFX6	Survival of motor neuron-related-splicing factor 30 (30 kDa splicing factor SMNrp) (SMN-related protein) (Survival motor neuron domain-containing protein 1)	SMNDC1 SMNR SPF30	26.711	238	17.466	0	13	0	7131700
O95235;D6R9E4;D6RBN1	Kinesin-like protein KIF20A (GG10_2) (Mitotic kinesin-like protein 2) (MKlp2) (Rab6-interacting kinesin-like protein) (Rabkinesin-6)	KIF20A MKLP2 RAB6KIFL	100.28	890	102.46	0	17	0	28578000
O95325;B3KNN7;B4DEB0;B4DPM7;Q96N86;Q8N9M2;Q6IBN0;O43242	Proteasome subunit p58		13.358	115	0.56586	0	7.8	0	1296300
P05109	Protein S100-A8 (Calgranulin-A) (Calprotectin L1L subunit) (Cystic fibrosis antigen) (CFAG) (Leukocyte L1 complex light chain) (Migration inhibitory factor-related protein 8) (MRP-8) (p8) (S100 calcium-binding protein A8) (Urinary stone protein band A)	S100A8 CAGA CFAG MRP8	10.834	93	0.08025	11.8	11.8	0	1658900
P05387;H0YDD8;Q6FG99	Large ribosomal subunit protein P2 (60S acidic ribosomal protein P2) (Renal carcinoma antigen NY-REN-44)	RPLP2 D11S2243E RPP2	11.665	115	46.604	25.2	74.8	20441000	170130000
P07737;I3L3D5;K7EJ44	Profilin-1 (Epididymis tissue protein Li 184a) (Profilin I)	PFN1	15.054	140	6.0377	10	40	2827000	14286000
P18124;A8MUD9;O95036	Large ribosomal subunit protein uL30 (60S ribosomal protein L7)	RPL7	29.225	248	79.493	12.1	12.1	83411000	234690000
P18545	Retinal rod rhodopsin-sensitive cGMP 3',5'-cyclic phosphodiesterase subunit gamma (GMP-PDE gamma) (EC 3.1.4.35)	PDE6G PDEG	9.643	87	0.39444	0	10.3	0	0
P19474;H0YDP8	E3 ubiquitin-protein ligase TRIM21 (EC 2.3.2.27) (52 kDa Ro protein) (52 kDa ribonucleoprotein autoantigen Ro/SS-A) (RING finger protein 81) (Ro(SS-A)) (Sjoegren syndrome type A antigen) (SS-A) (Tripartite motif-containing protein 21)	TRIM21 RNF81 RO52 SSA1	54.169	475	8.672	7.2	13.5	2852900	8817700
P20290	Transcription factor BTF3 (Nascent polypeptide-associated complex subunit beta) (NAC-beta) (RNA polymerase B transcription factor 3)	BTF3 NACB OK/SW-cl.8	22.168	206	1.1265	0	7.8	0	659230
P25398	Small ribosomal subunit protein eS12 (40S ribosomal protein S12)	RPS12	14.515	132	1.7782	0	25	0	3310000
P26196;B2R858;Q8IV96	Probable ATP-dependent RNA helicase DDX6 (EC 3.6.4.13) (ATP-dependent RNA helicase p54) (DEAD box protein 6) (Oncogene RCK)	DDX6 HLR2 RCK	54.416	483	11.744	16.4	32.7	34751000	81702000
P29084	Transcription initiation factor IIE subunit beta (TFIIE-beta) (General transcription factor IIE subunit 2)	GTF2E2 TF2E2	33.043	291	0.93384	0	8.2	0	0
P31947	14-3-3 protein sigma (Epithelial cell marker protein 1) (Stratifin)	SFN HME1	27.774	248	0.0071634	6	10.1	0	29729000
P46063	ATP-dependent DNA helicase Q1 (EC 5.6.2.4) (DNA 3'-5' helicase Q1) (DNA helicase, RecQ-like type 1) (RecQ1) (DNA-dependent ATPase Q1) (RecQ protein-like 1)	RECQL RECQ1 RECQL1	73.457	649	4.2333	2.2	5.5	0	2963300
P48431	SRY-Box Transcription Factor 2	SOX2	34.31	317	262.4	0	50.5	0	77277000
P49207;Q5MK14	Large ribosomal subunit protein eL34 (60S ribosomal protein L34)	RPL34	13.293	117	12.448	15.4	23.1	46355000	108700000
P62424;Q5T8U3;Q9BY74;Q5T8U2	Large ribosomal subunit protein eL8 (60S ribosomal protein L7a) (PLA-X polypeptide) (Surfeit locus protein 3)	RPL7A SURF-3 SURF3	29.995	266	13.381	26.3	35	168080000	423120000
P63173;J3KSP2;J3KT73;J3QL01	Large ribosomal subunit protein eL38 (60S ribosomal protein L38)	RPL38	8.2178	70	1.8464	18.6	32.9	4641100	18570000
P78345	Ribonuclease P protein subunit p38 (RNaseP protein p38)	RPP38	31.834	283	0.31202	0	3.5	0	1425800
Q05BI1;A0JLT1;A8K818;O15446	CD3EAP protein	CD3EAP	41.979	392	1.6995	0	4.6	0	964770
Q05BJ4;H3BMU4;C9K0J8;Q8IWY8	ZSCAN29 protein	ZSCAN29	35.099	317	0.54248	0	3.5	0	1201000
Q05DA4;Q5HYD8;O15460	procollagen-proline 4-dioxygenase (EC 1.14.11.2)	P4HA2	57.377	504	1.1448	0	2.4	0	0
Q09161;X6R941	Nuclear cap-binding protein subunit 1 (80 kDa nuclear cap-binding protein) (CBP80) (NCBP 80 kDa subunit)	NCBP1 CBP80 NCBP	91.838	790	5.6896	5.4	8.1	8195900	23285000
Q0QEW2;G3V203;H0YHA7;J3QQ67;Q07020;F8VUA6;F8VYV2;B4DDY5;A0A075B7A0	Ribosomal protein L18	RPL18	18.732	164	82.968	29.3	29.3	91109000	283520000
Q0VAK7;B3KSJ3;Q9BZI7;A0A6H0C8C5	UPF3B protein	UPF3B	25.462	218	5.1716	0	15.1	0	3037500
Q0VGA5;Q53HA4;Q5T5C7;P49591	serine--tRNA ligase (EC 6.1.1.11) (Seryl-tRNA synthetase) (Seryl-tRNA(Ser/Sec) synthetase)	SARS	58.406	511	1.8153	0	2.7	0	1629600
Q14145;A0A2P1M8C0;K7EJ49;K7EJD8;K7ESE0;K7EPZ3;K7EQX2	Kelch-like ECH-associated protein 1 (Cytosolic inhibitor of Nrf2) (INrf2) (Kelch-like protein 19)	KEAP1 INRF2 KIAA0132 KLHL19	69.666	624	2.2186	0	6.9	0	2612000
Q14241	Elongin-A (EloA) (Elongin 110 kDa subunit) (RNA polymerase II transcription factor SIII subunit A1) (SIII p110) (Transcription elongation factor B polypeptide 3)	ELOA TCEB3 MSTP059	87.229	772	7.1043	0	3.5	0	4976200
Q15050	Ribosome biogenesis regulatory protein homolog	RRS1 KIAA0112 RRR	41.193	365	0.66847	3	3	0	4587800
Q1JQ76;P62906	Ribosomal protein	RPL10A	23.536	206	0.70637	9.7	16	6844900	42109000
Q24JQ5;Q6UXK2	ISLR2 protein	ISLR2	36.233	334	0.24123	0	3	0	2654500
Q2NLD4;Q56A79;Q00577;Q2NLC9;Q5U0P9	PURA protein	PURA	32.015	285	94.377	20.7	28.8	15890000	61591000
Q49AN9;F5H013;P62308;A8MWD9	Small nuclear ribonucleoprotein G (snRNP-G)	SNRPG	7.1013	64	1.3234	0	18.8	0	2412000
Q4G180	ZNF486 protein	ZNF486	57.885	503	0.044616	1.8	1.8	0	4527600
Q4ZG32;Q9HCM4	Band 4.1-like protein 5 (Erythrocyte membrane protein band 4.1-like 5)	EPB41L5	60.645	533	0.079019	0	2.8	0	899660
Q4ZG77;A0A140VKF2;O00487	Uncharacterized protein PSMD14	PSMD14	16.532	154	0.30699	8.4	8.4	0	1953400
Q53F81;Q8N0Y2	Zinc finger protein 444 variant		35.257	327	0.065739	0	4.6	0	633120
Q53FN7;Q7L1Q6	BZW1 protein variant		48.617	424	0.54965	0	2.6	0	511910
Q53G15;B7Z6D5;B3GQE6;Q96GQ7	RNA helicase (EC 3.6.4.13)		47.168	408	0.67492	0	2.2	0	887690
Q53G19;Q9Y3B7	Mitochondrial ribosomal protein L11 isoform a variant		20.655	192	2.2035	0	13	0	7209700
Q53G61;Q53G21;P09661;H0YLR3;H0YMA0;Q9UEN1;O95485;H0YKK0;Q6NVW9	Small nuclear ribonucleoprotein polypeptide A' variant		28.401	255	39.489	5.5	16.5	0	7526700
Q53GJ8;Q53FX9;P82912	Mitochondrial ribosomal protein S11 isoform a variant		20.665	194	0.082605	0	8.2	0	1828400
Q53H15	Glypican-3	GPC3	65.594	580	-0.088453	0	6.4	0	979200
Q53HE3;B2R7W3;O75934	Pre-mRNA-splicing factor SPF27		26.159	225	0.18075	0	5.3	0	1180600
Q53HL1;J3QRS3;P19105;O14950	Myosin regulatory light chain MRCL3 variant		19.793	171	28.365	6.4	6.4	1218100	2678500
Q53HW2;A8K4Z4;P05388;F8VU65;Q6NSF2;F8VWS0;Q53HK9;Q8NHW5;F8VPE8;G3V210;B4E3D5;F8VQY6;F8VRK7;F8VW21;F8VS58;F8VZS0;F8VWV4;F8W1K8;Q3MHV2	60S acidic ribosomal protein P0		34.301	317	12.927	21.5	35	49868000	136890000
Q53SM6;Q99814;C9J9N2	Uncharacterized protein EPAS1	EPAS1	95.37	861	-0.01349	0	5.7	0	10430000
Q53SY7;F8VPD4;P27708	Uncharacterized protein CAD	CAD	235.18	2151	15.446	0	0.9	0	2056600
Q549C5;Q53GB0;Q9NS69	Mitochondrial import receptor subunit TOM22 homolog (Translocase of outer membrane 22 kDa subunit homolog)	MST065 hCG_2010808	15.521	142	1.6559	0	8.5	0	1035600
Q549U1;Q13595	Putative MAPK activating protein (Transformer-2 alpha, isoform CRA_a) (cDNA, FLJ95674, Homo sapiens transformer-2 alpha (htra-2 alpha) (HSU53209), mRNA)	HSU53209 TRA2A hCG_37979	32.688	282	0.91605	6.7	8.2	0	1211500
Q549U1;Q13595	Putative MAPK activating protein (Transformer-2 alpha, isoform CRA_a) (cDNA, FLJ95674, Homo sapiens transformer-2 alpha (htra-2 alpha) (HSU53209), mRNA)	HSU53209 TRA2A hCG_37979	32.688	282	0.91605	6.7	8.2	0	1211500
Q59GY2;P36578;H3BM89;B4DMJ6;B4DMJ2;B4DFI6;Q53G74;H3BTP7;H3BU31;B4DP82	Large ribosomal subunit protein uL4 (60S ribosomal protein L4)		48.995	441	86.072	13.4	25.4	95447000	284120000
Q5EBL8	PDZ domain-containing protein 11 (ATPase-interacting PDZ protein) (Plasma membrane calcium ATPase-interacting single-PDZ protein) (PMCA-interacting single-PDZ protein)	PDZD11 AIPP1 PDZK11 PISP HSPC227 UNQ6486/PRO21335	16.131	140	0.060564	0	17.1	0	2126800
Q5F1R6;A0A8V8TNV5;A0A2R8Y534;A0A2R8Y4N5;A0A2R8Y4Q0	DnaJ homolog subfamily C member 21 (DnaJ homolog subfamily A member 5) (Protein GS3)	DNAJC21 DNAJA5	62.027	531	1.724	0	7.9	0	4121900
Q5JR94;P62241;Q5JR95;Q9BS10	40S ribosomal protein S8	RPS8 hCG_2031852	24.205	208	197.34	40.4	40.4	361170000	730010000
Q5NV79;A0A5C2GY72;A0A5C2GV73;A0A5C2FXV4;A0A5C2GTT2;A0A5C2GIK7;A0A075B6I1	V5-4 protein	V5-4	10.678	99	19.07	10.1	10.1	488870000	3191200000
Q5T0F3;Q13823;B4DPI9;H0YG10	Nucleolar GTP-binding protein 2	GNL2 hCG_25676	83.654	731	1.0217	0	4.2	0	3910900
Q5T4C6;Q5T4C3;B3KSD5;B4DUU0;B4DX85;B4DX03;A0A024R8A5;A0A8J8Z1C3;A0A8J8YVX4;Q5BJF6	Outer dense fiber protein 2 (Cenexin) (Outer dense fiber of sperm tails protein 2)	ODF2	23.366	205	0.70932	0	5.9	0	1514600
Q5T6U8;Q6IPL9	High mobility group protein HMG-I/HMG-Y (High mobility group AT-hook protein 1)	HMGA1	10.679	96	0.37303	42.7	42.7	0	1959900
Q5T8U5;Q5T8U7;B7Z1G8;B7Z8F3;B7Z7A8;O15260	Surfeit locus protein 4	SURF4 RP11-244N20.4-004	21.127	186	-0.020304	0	5.4	0	0
Q5TG40;B4DQG8;Q9NPF5	DNA methyltransferase 1 associated protein 1	DMAP1	35.389	302	0.31496	0	4	0	0
Q5VT98	PRAME family member 20	PRAMEF20 PRAMEF21	54.783	475	-0.087508	2.7	2.7	0	73462
Q5VYS8;Q5VYT0	Terminal uridylyltransferase 7 (TUTase 7) (EC 2.7.7.52) (Zinc finger CCHC domain-containing protein 6)	TUT7 HS2 KIAA1711 ZCCHC6	171.23	1495	1.162	0	1.5	0	1278700
Q5W011;Q5W010;H0Y6J6;Q5W012;Q5W009;Q96I25	RNA binding motif protein 17	RBM17	24.176	212	0.73547	0	7.5	0	0
Q63HR1;Q5VU21	Uncharacterized protein DKFZp686P17171	DKFZp686P17171	42.44	387	18.5	35.1	46.8	0	7366000
Q68CW0;B4DNM8;Q32P28	procollagen-proline 3-dioxygenase (EC 1.14.11.7)	DKFZp547C166	24.008	213	0.46007	0	5.6	0	0
Q68E00;A0A087WX59;Q16186	Uncharacterized protein DKFZp686G2045	DKFZp686G2045	32.579	315	0.96498	0	5.1	0	1525900
Q6AWA9;Q5JWQ4;Q71SW6;E7EX60;Q9H2E1;Q5T7F0;Q5JWQ6;Q59F20;Q6X907;E9PEP6;A8K9V7;Q68DN3;O14786	Uncharacterized protein DKFZp686A03134	DKFZp686A03134	60.594	538	1.274	0	2.4	0	392030
Q6EIG7	C-type lectin domain family 6 member A (C-type lectin superfamily member 10) (Dendritic cell-associated C-type lectin 2) (DC-associated C-type lectin 2) (Dectin-2)	CLEC6A CLECSF10 DECTIN2	23.998	209	-0.043108	0	5.3	0	4005600
Q6IBA0;O43920	NADH dehydrogenase [ubiquinone] iron-sulfur protein 5 (Complex I-15 kDa) (NADH-ubiquinone oxidoreductase 15 kDa subunit)	NDUFS5 hCG_1782706	12.517	106	3.4768	0	11.3	0	2842900
Q6IBR2;K7ER00;Q9Y285;K7ER16;K7EPH2	Phenylalanine--tRNA ligase alpha subunit (EC 6.1.1.20)	FARSLA hCG_172485	57.563	508	0.14861	2	4.7	0	4948700
Q6IBR8;B5BU01;P20042;Q96I16;Q3B7I9;Q59GZ3	Eukaryotic translation initiation factor 2 subunit 2 (Eukaryotic translation initiation factor 2 subunit beta)	EIF2S2 hCG_2018881	38.388	333	208.97	18	19.2	13356000	30365000
Q6ICQ4;P05386;Q7Z612	Large ribosomal subunit protein P1 (60S acidic ribosomal protein P1)	RPLP1	11.5	114	24.276	14.9	52.6	0	19518000
Q6LES8;E5KSX8;E5KSU5;Q00059	Transcription factor A, mitochondrial	TFAM	29.082	246	0.43497	0	4.5	0	893860
Q6N055	Uncharacterized protein DKFZp686O11112	DKFZp686O11112	35.559	319	0.84556	0	5.3	0	0
Q6NT72;B0QY64;B4DIU6;A8K129;B0QY60;B4E2A6;Q9UH99;A0A8I5QKM0	UNC84B protein	UNC84B	49.423	442	9.6818	0	6.3	0	2596800
Q6NVY0;Q9HB71	Calcyclin-binding protein	CACYBP	26.182	228	0.59484	0	4.8	0	550160
Q6P668;Q7Z7F6;A0A804HL42;A0A804HIZ6;Q4VAK3;A8K0W2;A8K2T9;E9KL37;O75665	OFD1 protein	OFD1	27.544	238	0.22467	0	2.9	0	778760
Q6PG44;O75330;Q6NSC0;B4DZK6;Q05DM0;Q6PIR6;Q05D84;E5RI30;E5RIH2	HMMR protein	HMMR	71.197	613	10.17	0	14.5	0	15576000
Q6PIM8;B3KMA6;A0A7P0T8L6;A0A7P0TBB1;B3KN05;A0A7P0TA76;B2RBE0;O95573	ACSL3 protein	ACSL3	18.619	164	0.37205	0	7.9	0	519030
Q6UB98	Ankyrin repeat domain-containing protein 12 (Ankyrin repeat-containing cofactor 2) (GAC-1 protein)	ANKRD12 ANCO2 KIAA0874	235.65	2062	-0.087007	0	1	0	562100
Q6UVK1	Chondroitin sulfate proteoglycan 4 (Chondroitin sulfate proteoglycan NG2) (Melanoma chondroitin sulfate proteoglycan) (Melanoma-associated chondroitin sulfate proteoglycan)	CSPG4 MCSP	250.53	2322	1.1699	0	0.5	0	1136000
Q6UX72	UDP-GlcNAc:betaGal beta-1,3-N-acetylglucosaminyltransferase 9 (BGnT-9) (Beta-1,3-Gn-T9) (Beta-1,3-N-acetylglucosaminyltransferase 9) (Beta3Gn-T9) (EC 2.4.1.-)	B3GNT9 UNQ1922/PRO4397	43.751	402	-0.076818	0	2	0	1387600
Q6ZMP0;B4E1J6	Thrombospondin type-1 domain-containing protein 4 (A disintegrin and metalloproteinase with thrombospondin motifs-like protein 6) (ADAMTS-like protein 6) (ADAMTSL-6)	THSD4 UNQ9334/PRO34005	112.45	1018	4.7361	1	4.3	0	3229100
Q6ZVL3;B4E244;B3KY47;A0A2R8Y5P9;Q8TF72	cDNA FLJ42424 fis, clone BLADE2004089, moderately similar to Mus musculus PDZ domain actin binding protein Shroom mRNA		87.857	809	-0.033029	0	1.1	0	4175900
Q70UQ0	Inhibitor of nuclear factor kappa-B kinase-interacting protein (I kappa-B kinase-interacting protein) (IKBKB-interacting protein) (IKK-interacting protein)	IKBIP IKIP	39.309	350	12.409	0	3.4	0	5013500
Q7LAX7;Q8TAE8	Large ribosomal subunit protein mL64 (39S ribosomal protein L59, mitochondrial) (Growth arrest and DNA damage-inducible proteins-interacting protein 1)		14.494	124	1.1585	0	16.1	0	3072700
Q7Z516;A0A994J5B8;H0Y459;O75376;B4DZ48;Q86YY1;B4DJ25;Q9NSZ0;E7EVK1	Nuclear receptor corepressor 1		258.88	2343	5.3941	0	4.3	0	15028000
Q86T62;E9PDD6	Uncharacterized protein DKFZp451F173	DKFZp451F173	19.063	171	0.24489	0	4.7	0	3436200
Q86U11;A0A7I2V3K2;A0A7I2V3C6;A0A7I2V2I9;A0A7I2V4T2;A0A7I2V2E3;H0YKP9;H0YNV4;A0A7I2V4G7;A0A7I2V3B9;A0A7I2V5G3;A0A7I2V3I9;A0A7I2V639;A0A7I2V2N8;A0A7I2YQF7;J3KNR0;A0A7I2V4K8;A0A7I2V2U9;A0A7I2V409;P27448	Full-length cDNA clone CS0DE006YM09 of Placenta of Homo sapiens (human)		47.708	431	1.0796	0	4.4	0	918370
Q86UW0;O00373;Q9UN78;Q8TE29;Q15401;Q12880;O00377;O00376;O00374;O00371;O00369;O00367;O00365;O00361;G8I2S8;Q9UN81	Ovarian epithelial carcinoma-related protein		29.492	248	1.1857	0	4.4	0	1760700
Q86VY4	Testis-specific Y-encoded-like protein 5 (TSPY-like protein 5)	TSPYL5 KIAA1750	45.143	417	0.29941	0	3.1	0	1487800
Q86XB2;Q17R88;Q9UPU3	SORCS3 protein	SORCS3	29.351	266	-0.054213	0	5.6	0	3950300
Q8IV04	Carabin (TBC1 domain family member 10C)	TBC1D10C	49.712	446	0.0076129	0	2	0	6951400
Q8IXP7;Q66K25;M0QZ22;Q5PRF9	SAMD4B protein	SAMD4B	39.236	365	0.04628	0	6.3	0	2102900
Q8IYN5;Q14008	CKAP5 protein	CKAP5	106.96	953	0.067171	0	1.3	0	847660
Q8N3K9	Cardiomyopathy-associated protein 5 (Dystrobrevin-binding protein 2) (Genethonin-3) (Myospryn) (SPRY domain-containing protein 2) (Tripartite motif-containing protein 76)	CMYA5 C5orf10 DTNBP2 SPRYD2 TRIM76	449.21	4069	0.3015	0	0.3	0	1229800
Q8N532;Q53GA7;F5H5D3;Q9BQE3;B7Z1K5	TUBA1C protein	TUBA1C	36.648	325	3.7744	22.2	27.4	0	807380
Q8N5A0;A0A087WUT6;O60841;A0JLR8;Q05CQ1;B3KM86	Eukaryotic translation initiation factor 5B (Translation initiation factor IF-2)	EIF5B	138.8	1220	3.092	1.1	3.1	1706800	4255800
Q8N999	RNA ligase 1 (EC 6.5.1.3) (RNA ligase) (Rnl)	RLIG1 C12orf29	37.49	325	0.021868	3.1	3.1	0	54613000
Q8NB89;B4DE69;B4DQY1;B4DDF7;A0A994J3N8;A8K7B7;A8K3H8;A0A994J3H1;C9J9C1;P30153;E9PH38;B4E1Q0;B3KQV6	cDNA FLJ34068 fis, clone FCBBF3001918, highly similar to SERINE/THREONINE PROTEIN PHOSPHATASE 2A, 65 kDa REGULATORY SUBUNIT A, ALPHA ISOFORM		56.802	509	0.41286	0	4.1	0	581940
Q8ND56;A0A0G2JQ95;A0A096LP11;I3L4Q1	Protein LSM14 homolog A (Protein FAM61A) (Protein SCD6 homolog) (Putative alpha-synuclein-binding protein) (AlphaSNBP) (RNA-associated protein 55A) (hRAP55) (hRAP55A)	LSM14A C19orf13 FAM61A RAP55 RAP55A	50.529	463	90.079	9.9	23.1	24127000	82997000
Q8NI62	Ribosomal protein S2	OK/KNS-cl.6	8.7578	79	1.9041	53.2	79.7	4054200	27722000
Q8TBI4	Gamma-aminobutyric acid receptor subunit alpha-2 (GABA(A) receptor subunit alpha-2)	GABRA2	42.097	367	-0.071321	0	3	0	0
Q8TBK5;Q8N5Z7;B2R4K7;Q9HBB3;Q02878;B4DRX3;F8VZ45;U3KQR5;F8VR69;F8VZA3;F8VWR1;F8VU16	60S ribosomal protein L6	RPL6	32.741	288	10.715	13.2	20.5	81528000	185560000
Q8TCJ2	Dolichyl-diphosphooligosaccharide--protein glycosyltransferase subunit STT3B (Oligosaccharyl transferase subunit STT3B) (STT3-B) (EC 2.4.99.18) (Source of immunodominant MHC-associated peptides homolog)	STT3B SIMP	93.673	826	2.1984	1.5	3.3	2259900	4869800
Q8TDA4;A0A0A6ZH34;A0A0A6ZH24;O00291	Huntingtin-interacting protein 1	HIP1	4.431	40	-0.018542	22.5	22.5	0	734280
Q8WUI6;Q9Y678;B3KW21	COPG protein	COPG	78.155	699	0.62395	0	3.9	0	2500500
Q8WUT1	POLDIP3 protein	POLDIP3	24.839	229	21.895	24.5	33.6	0	4703600
Q8WZ95	Beta-1,4-galactosyltransferase (Beta-1,4-GalTase) (EC 2.4.1.-)		40.446	343	0.10133	9	9	58784000	266560000
Q92623	Tetratricopeptide repeat protein 9A (TPR repeat protein 9A)	TTC9 KIAA0227 TTC9A	24.379	222	0.47135	0	5	0	0
Q93073;J3KPI1	Selenocysteine insertion sequence-binding protein 2-like (SECIS-binding protein 2-like)	SECISBP2L KIAA0256	121.77	1101	0.55545	1.1	1.9	0	2175700
O95409	Zinc finger protein ZIC 2 (Zinc finger protein of the cerebellum 2)	ESS2 DGCR13 DGCR14 DGSH DGSI ES2	55.005	532	1.3027	0	10.7	0	1062500000
Q96DF8	Splicing factor ESS-2 homolog (DiGeorge syndrome critical region 13) (DiGeorge syndrome critical region 14) (DiGeorge syndrome protein H) (DGS-H) (Protein ES2)	EEF1A1	52.567	476	0.55961	0	2.3	0	989280
Q96EB3	EEF1A1 protein	EDC3 LSM16 YJDC YJEFN2 PP844	17.044	161	0.032337	18	34.8	0	569560
Q96F86;H3BTD6;H3BQ37;H3BPN4;H3BPW9	Enhancer of mRNA-decapping protein 3 (LSM16 homolog) (YjeF N-terminal domain-containing protein 2) (YjeF_N2) (hYjeF_N2) (YjeF domain-containing protein 1)		56.077	508	2.1172	1.8	4.7	0	3618000
Q96GD7	CSDA protein	EPHA2	31.931	303	90.869	52.5	53.8	30637000	74019000
Q96HF4;B4DL04;P29317	EPHA2 protein		28.702	253	0.5118	0	6.3	0	611320
Q96LE1;Q59ED0;B4DQP9;P38936	Cyclin-dependent kinase inhibitor isoform	DOCK7 KIAA1771	17.827	164	1.3559	0	11	0	703800
Q96MM3	Zinc finger protein 42 homolog (Zfp-42) (Reduced expression protein 1) (REX-1) (hREX-1) (Zinc finger protein 754)	POLQ	34.801	310	0.64761	0	17.4	0	0
Q96N67;A0A2X0SSK2;A0A1B0GUE9;B3KRG0;B4DSH0;A0A1B0GWE0;A0A0U1RQT6;A4FU72	Dedicator of cytokinesis protein 7	TRIR C19orf43	242.56	2140	3.8578	0	3.3	0	15155000
Q96SE4	DNA polymerase theta	PTDSS1	305.15	2724	1.6573	0	0.4	0	9820800
Q9BQ61	Telomerase RNA component interacting RNase (EC 3.1.13.-) (Exoribonuclease TRIR)	GNL3 E2IG3 NS	18.419	176	-0.030829	0	6.8	0	0
Q9BSY0;A8KAH1;P48651	Phosphatidylserine synthase (EC 2.7.8.29) (Serine-exchange enzyme)	RIOK2 RIO2	38.657	331	0.74663	0	3.6	0	2233100
Q9BVP2	Guanine nucleotide-binding protein-like 3 (E2-induced gene 3 protein) (Novel nucleolar protein 47) (NNP47) (Nucleolar GTP-binding protein 3) (Nucleostemin)	MRPS26 C20orf193 RPMS13	61.992	549	0.57297	0	5.8	0	3044600
Q9BVS4;Q9NVB0	Serine/threonine-protein kinase RIO2 (EC 2.7.11.1) (RIO kinase 2)	NAT10 ALP KIAA1709	63.282	552	3.9327	0	6	0	2006000
Q9BYN8	Small ribosomal subunit protein mS26 (28S ribosomal protein S13, mitochondrial) (MRP-S13) (S13mt) (28S ribosomal protein S26, mitochondrial) (MRP-S26) (S26mt)	CHMP4B C20orf178 SHAX1	24.211	205	0.96091	4.9	13.2	2227800	6220400
Q9H0A0	RNA cytidine acetyltransferase (EC 2.3.1.-) (18S rRNA cytosine acetyltransferase) (N-acetyltransferase 10) (N-acetyltransferase-like protein) (hALP)	CCDC86 CYCLON	115.73	1025	0.37166	0	2	0	2073000
Q9H444	Charged multivesicular body protein 4b (Chromatin-modifying protein 4b) (CHMP4b) (SNF7 homolog associated with Alix 1) (SNF7-2) (hSnf7-2) (Vacuolar protein sorting-associated protein 32-2) (Vps32-2) (hVps32-2)	RPAP3	24.95	224	8.2241	6.2	6.2	1237300	3856600
Q9H6F5;Q6ZW18	Coiled-coil domain-containing protein 86 (Cytokine-induced protein with coiled-coil domain)	TPT1P8 FKSG2	40.235	360	0.70617	0	8.6	0	3762000
Q9H6T3	RNA polymerase II-associated protein 3		75.718	665	0.65155	0	2.6	0	677560
Q9HAU6	Putative translationally-controlled tumor protein-like protein TPT1P8 (Putative apoptosis inhibitor FKSG2)		15.994	139	-0.068158	0	13.7	0	3021700
Q9HBB9;I3L2C7;Q8WUM5;P57678;Q9HC39;E7EN12;B4DZ29;I3L4M4;I3L4A4;I3L399	HC56	dJ34F7.1	118.75	1047	1.8727	0	4.3	0	5181700
Q9HBN7	Uncharacterized protein		16.178	156	-0.083043	0	5.1	0	96443000
Q9NPK8;O95680;A0A140T956;A0A140T9C0;A0A140T902;A0A140T8Y3;A0A140TA52;A0A140TA41;A0A140TA33;A0A3B3ISX9;P22105	DJ34F7.1.2 (Tenascin XB (Isoform 2))	ZCCHC3 C20orf99	46.049	426	2.8563	1.6	1.6	0	3967300
Q9NPN3;Q2VPA3;H3BMJ2;Q6ZRI6	Uncharacterized protein	DDX18 cPERP-D	44.528	425	0.076239	0	2.1	0	48141000
Q9NUD5	Zinc finger CCHC domain-containing protein 3	GAR1 NOLA1	43.547	403	3.6897	3.2	9.7	2792500	7239600
Q9NVP1;Q53TI6;Q8N254;Q4ZG72	ATP-dependent RNA helicase DDX18 (EC 3.6.4.13) (DEAD box protein 18) (Myc-regulated DEAD box protein) (MrDb)	CCDC59 BR22 TAP26 HSPC128	75.406	670	2.9566	0	9	0	2453300
Q9NY12	H/ACA ribonucleoprotein complex subunit 1 (Nucleolar protein family A member 1) (snoRNP protein GAR1)		22.348	217	2.0856	4.1	17.5	0	33034000
Q9P031	Thyroid transcription factor 1-associated protein 26 (TTF-1-associated protein 26) (Coiled-coil domain-containing protein 59) (TTF-1-associated protein BR2)	DKFZp586K0821	28.669	241	0.02785	0	4.6	0	2620300
Q9P0Q6;Q6GVN4;Q9NZ63	HSPC220	ZC3H7B KIAA1031	20.309	176	1.5544	11.4	16.5	1364600	2761200
Q9UF24;Q53FM7;O75489	NADH dehydrogenase [ubiquinone] iron-sulfur protein 3, mitochondrial (Complex I-30kD) (NADH-ubiquinone oxidoreductase 30 kDa subunit)	SRP68	22.218	190	0.32091	0	6.8	0	820940
Q9UGR2	Zinc finger CCCH domain-containing protein 7B (Rotavirus 'X'-associated non-structural protein) (RoXaN)	NUFIP1	109.86	977	0.88903	0	1	0	1389200
Q9UHB9;B4DVI7;B3KMI9;Q96K98;Q96K97;K7EN53;K7EQC2	Signal recognition particle subunit SRP68 (SRP68) (Signal recognition particle 68 kDa protein)	TRMT112 AD-001 HSPC152 HSPC170	70.729	627	20.023	2.1	13.7	1395300	9280400
Q9UHK0	FMR1-interacting protein NUFIP1 (Nuclear FMR1-interacting protein 1) (Nuclear FMRP-interacting protein 1)	CYR61	56.299	495	0.067587	0	2.2	0	748950
Q9UI30	Multifunctional methyltransferase subunit TRM112-like protein (tRNA methyltransferase 112 homolog)	PRPF19 NMP200 PRP19 SNEV	14.199	125	9.0284	32.8	32.8	20424000	44072000
Q9UID7;B4DI61;Q6FI18;O00622;Q53FA4	CYR61 protein		37.246	334	1.8426	0	6.6	0	6218700
Q9UJQ4	Sal-like protein 4 (Zinc finger protein 797) (Zinc finger protein SALL4)	SAMD4A KIAA1053 SAMD4 SMAUG1	112.23	1053	37.279	0	11.3	0	0
Q9UMS4;F5GY56;H0YGF3;H0YGZ5	Pre-mRNA-processing factor 19 (EC 2.3.2.27) (Nuclear matrix protein 200) (PRP19/PSO4 homolog) (hPso4) (RING-type E3 ubiquitin transferase PRP19) (Senescence evasion factor)	MRPS16 RPMS16 CGI-132	55.18	504	7.7868	8.9	18.1	9628200	48927000
Q9UNM7;H0YD73;E9PL38;B4DJ66;J3KNQ3;Q53GN6;B2RBM7;Q9Y6E3;Q9UNM6	26S proteasome non-ATPase regulatory subunit 13 (26S proteasome regulatory subunit RPN9) (26S proteasome regulatory subunit S11) (26S proteasome regulatory subunit p40.5)	RPL36	18.175	160	0.13355	6.2	6.2	0	2927300
Q9UPU9	Protein Smaug homolog 1 (Smaug 1) (hSmaug1) (Sterile alpha motif domain-containing protein 4A) (SAM domain-containing protein 4A)	TLN1 KIAA1027 TLN	79.414	718	0.29193	0	1.4	0	714130
Q9Y3D3	Small ribosomal subunit protein bS16m (28S ribosomal protein S16, mitochondrial) (MRP-S16) (S16mt)	RBM19 KIAA0682	15.345	137	1.8251	0	9.5	0	1191400
Q9Y3U8;J3QSB5;J3KTD3	Large ribosomal subunit protein eL36 (60S ribosomal protein L36)	EXOSC1	12.254	105	11.953	28.6	28.6	31918000	73032000
Q9Y490	Talin-1	KPNA6	269.76	2541	0.17438	0	0.7	0	1742900
Q9Y4C8	Probable RNA-binding protein 19 (RNA-binding motif protein 19)		107.33	960	0.44012	0	1.4	0	950400
R4GNH9;R4GMQ7;B1AMU7;B1AMU3;B1AMU4;Q9Y3B2	Exosome component 1	SAMSN1	15.105	139	0.55907	0	11.5	0	2113100
S4R3E5;G1UI19;Q5TFJ7;B4DII5;B4DWX3;O60684	Karyopherin subunit alpha 6	ATP8	21.699	186	0.37176	0	7.5	0	1331900
S6AWD6	IgG L chain	ADCY10	19.45	178	1.7425	0	9	0	24782000
S6FRS6;A0A2R8Y4K8;Q9NSI8	SAM domain, SH3 domain and nuclear localization signals 1	ADCY10	34.178	304	-0.028202	0	4.6	0	2213700
U3KX66	ATP synthase protein 8	ARHGEF2	7.9926	68	-0.088468	0	13.2	0	4107800
V9GY51;A0A0K0K1J8;Q96PN6	Adenylate cyclase 10	HEL-S-128m	29.145	250	-0.026042	3.6	3.6	0	1414300
V9GY51;A0A0K0K1J8;Q96PN6	Adenylate cyclase 10	RPL10	29.145	250	-0.026042	3.6	3.6	0	1414300
V9GYF0;A0A8Q3SIN5;V9GYM8;A0A5F9ZI21;Q92974	Rho/Rac guanine nucleotide exchange factor 2	MRPL55 hCG_42248	29.366	263	0.97121	0	3.8	0	0
V9HWC7;P30041	Peroxiredoxin-6 (EC 1.11.1.27) (EC 2.3.1.23) (EC 3.1.1.4) (1-Cys peroxiredoxin) (Acidic calcium-independent phospholipase A2) (Glutathione-dependent peroxiredoxin) (Lysophosphatidylcholine acyltransferase 5) (Non-selenium glutathione peroxidase)	RAB14	25.035	224	3.5609	5.8	22.3	2101600	5583800
X1WI28;X5D2T3;P27635;B8A6G2;X5D2W5;A6QRI9	Large ribosomal subunit protein uL16 (60S ribosomal protein L10) (Ribosomal protein L10)	UTP14A	22.975	200	23.907	29	29.5	61975000	128280000
X6R631;Q7Z7F7	Mitochondrial ribosomal protein L55		6.8487	55	1.3059	0	29.1	0	0
X6RFL8;A0A994J451;P61106	Ras-related protein Rab-14		20.409	181	0.78999	0	7.7	0	2222200
X6RJY0;B4E343;Q9BVJ6	UTP14A small subunit processome component		36.619	320	0.93463	0	5	0	669150
