# Supplementary material for: KDM8 acts as a co-regulator of transcription factor SOX2 for promoting cell pluripotency
Source: Stem Cell Reports. 2026 Jun 18;21(7):102963. doi: 10.1016/j.stemcr.2026.102963 (PMC13385443; doi:10.1016/j.stemcr.2026.102963)
Supplement: Table S4. Genes not annotated as SOX2 targets identified in KDM8 ChIP-seq in HDFs-O-KDM8 [file mmc4.xlsx]

## Sheet: Sheet1
Table S4. Genes not annotated as SOX2 targets identified in KDM8 ChIP-seq in HDFs-O-KDM8
Pvalue	GeneID	Symbol	GeneStart	GeneEnd
8.08276	10018	BCL2L11	111122595	111128845
5.88055	1026	CDKN1A	36676463	36687332
6.36115	1029	CDKN2A	21967752	21971400
7.6358	10401	PIAS3	145848522	145859081
6.80894	10971	YWHAQ	9583967	9630997
5.54521	1111	CHEK1	125624910	125657143
5.21552	114609	TIRAP	126283093	126293176
6.60996	9475	ROCK2	11179759	11344636
7.92356	142	PARP1	226360691	226408093
6.12811	1435	CSF1	109910849	109930992
9.92414	983	CDK1	60778331	60787069
6.2433	1453	CSNK1D	82239019	82273700
4.90621	1647	GADD45A	67685201	67688334
6.168	1649	DDIT3	57516588	57520517
9.14011	995	CDC25C	138285265	138331877
6.18218	192111	PGAM5	132710842	132722734
5.63702	1946	EFNA5	107376894	107670937
9.58962	1994	ELAVL1	7958573	8005641
4.91258	2021	ENDOG	128818402	128822676
20.4035	2023	ENO1	8868835	8878885
5.66718	207	AKT1	104769349	104793601
5.37285	2194	FASN	82078338	82098236
5.49943	2309	FOXO3	108559825	108684774
5.12245	2316	FLNA	154348531	154374634
9.55642	23417	MLYCD	83899115	83927031
6.28595	23594	ORC6	46689656	46695637
13.6094	2475	MTOR	11106535	11262551
7.16412	2597	GAPDH	6535264	6538371
8.51727	27006	FGF22	639879	644373
8.68278	27183	VPS4A	69311350	69326939
7.79656	2768	GNA12	2728105	2844308
5.39342	286204	CRB2	123354065	123380326
5.66798	29941	PKN3	128702497	128720916
4.61521	991	CDC20	43358981	43363203
5.66455	3014	H2AX	119093874	119095465
5.4977	3156	HMGCR	75337168	75362116
5.74248	3312	HSPA8	123057489	123062136
6.08087	3326	HSP90AB1	44246194	44253883
5.69602	3460	IFNGR2	33403413	33437516
20.0165	3480	IGF1R	98648539	98964530
7.60892	3572	IL6ST	55935095	55994963
4.90934	3643	INSR	7112257	7294405
5.10823	3667	IRS1	226731312	226799820
4.51574	3688	ITGB1	32900318	32957961
5.92011	369	ARAF	47561205	47565975
4.98342	4000	LMNA	156082573	156137866
5.46684	4087	SMAD2	47808957	47930872
8.57781	4091	SMAD6	66702110	66716456
6.55523	4170	MCL1	150574558	150579610
11.1593	4193	MDM2	68808149	68845430
5.33592	4792	NFKBIA	35401513	35404749
9.69571	4999	ORC2	200908977	200963660
14.5803	51684	SUFU	102503972	102619468
5.86316	5170	PDPK1	2538014	2603190
5.58079	5209	PFKFB3	6144918	6254384
200.575	5230	PGK1	78104248	78129295
5.34054	5424	POLD1	50384291	50413513
5.59596	54541	DDIT4	72273924	72276036
5.76496	55367	PIDD1	799179	809864
5.72846	56963	RGMA	93035271	93073156
8.29061	572	BAD	64269828	64284704
7.00571	578	BAK1	33572552	33580276
5.42089	5862	RAB2A	60516910	60623644
6.2897	59283	CACNG8	53962937	53990215
6.3555	5970	RELA	65653601	65662916
8.23232	5984	RFC4	186789900	186806482
6.55214	60	ACTB	5527148	5530601
16.4741	6241	RRM2	10122568	10131419
5.77677	6300	MAPK12	50252901	50261683
9.34119	64121	RRAGC	38838198	38859772
5.94335	6513	SLC2A1	42925353	42958868
5.7941	6654	SOS1	38981549	39124868
19.1316	6667	SP1	53380176	53416446
10.9134	669	BPGM	134646853	134679816
5.28242	6720	SREBF1	17811334	17823630
4.86191	6773	STAT2	56341597	56354872
7.10105	6778	STAT6	57095408	57110289
20.8642	6794	STK11	1205778	1228431
5.44604	6929	TCF3	1609292	1651708
5.86241	7005	TEAD3	35473597	35497079
4.82568	7050	TGIF1	3412009	3459978
5.10693	71	ACTG1	81509971	81512799
36.0492	7186	TRAF2	136881933	136926615
4.79001	7249	TSC2	2047804	2088712
10.2787	7297	TYK2	10350528	10380572
8.97678	7329	UBE2I	1309152	1327017
4.7801	7534	YWHAZ	100916523	100951312
6.05834	8408	ULK1	131894622	131923150
5.13886	84823	LMNB2	2428166	2456959
9.58705	8493	PPM1D	60600187	60666280
5.871	8837	CFLAR	201116164	201139878
11.7032	891	CCNB1	69167150	69178245
5.60241	92335	STRADA	63702832	63741799
5.62131	93	ACVR2B	38453890	38493142
6.81011	9655	SOCS5	46698937	46763129
5.87864	9825	SPATA2	49903391	49915338
6.04683	9869	SETDB1	150926263	150964737
