# Supplementary material for: KDM8 acts as a co-regulator of transcription factor SOX2 for promoting cell pluripotency
Source: Stem Cell Reports. 2026 Jun 18;21(7):102963. doi: 10.1016/j.stemcr.2026.102963 (PMC13385443; doi:10.1016/j.stemcr.2026.102963)
Supplement: Table S5. RNA-seq data of HDFs-O-KDM8 and HDFs-O-EGFP at day 5 [file mmc5.xlsx]

## Sheet: sheet1
Table S5. RNA-seq data of HDFs-O-KDM8 and HDFs-O-EGFP at day 5
Gene ID	Gene Symbol	Type	O-EGFP-1	O-EGFP-2	O-EGFP-3	O-KDM8-1	O-KDM8-2	O-KDM8-3
1	'A1BG'	mRNA	97	101	125	104	91	110
10	'NAT2'	mRNA	0	1	1	0	0	1
100	'ADA'	mRNA	120	145	141	128	145	158
1000	'CDH2'	mRNA	1328	1311	1353	1323	1481	1221
10000	'AKT3'	mRNA	1564.4	1620.15	1654.67	1483.26	1360.27	1153.1
10001	'MED6'	mRNA	411	442	471	429	491	467
10002	'NR2E3'	mRNA	0	0	0	0	2	0
10003	'NAALAD2'	mRNA	37	40	37	36	44	22
100033411	'DUXB'	mRNA	0	0	0	0	1	0
100037417	'DDTL'	mRNA	58.5	54.61	48.03	41.33	52.46	54.6
10004	'NAALADL1'	mRNA	56	53	55	59	47	51
10005	'ACOT8'	mRNA	150.95	143.45	162	135	199.26	188.53
10006	'ABI1'	mRNA	1696	1708.91	1639.95	1664	1649	1696.68
10007	'GNPDA1'	mRNA	1080	1073	975	981	1021	1070
10008	'KCNE3'	mRNA	29	30	32	24	22	30
10009	'ZBTB33'	mRNA	615	669	598	624	601	519
1001	'CDH3'	mRNA	1	1	1	0	1	2
10010	'TANK'	mRNA	1240	1244	1298	1194	1169	1165
100101267	'POM121C'	mRNA	937.74	929.48	979.03	884.19	944.39	892.67
100101268	'SPDYE12P'	mRNA	2.21	1	1.68	1.3	0	2.78
100101467	'ZSCAN30'	mRNA	401.99	403.18	366.19	345.76	360.15	320.95
10011	'SRA1'	mRNA	754	720	769	841	903	939
100113407	'TMEM170B'	mRNA	104	83	88	97	83	61
100125288	'ZGLP1'	mRNA	10	3	10	12	16	12
100127983	'C8orf88'	mRNA	145.87	137.35	172.92	130.96	155.08	117.44
100128071	'FAM229A'	mRNA	7	4	12	7	16	10
100128327	'TRAPPC3L'	mRNA	2	0	0	3	1	0
100128553	'CTAGE4'	mRNA	302.15	315.27	245.63	394.21	281.5	323.31
100128569	'C19orf71'	mRNA	2	1	3	2	2	3
100128731	'OST4'	mRNA	1476	1961	1872	2154	2084	2437
100128908	'LMLN2'	mRNA	0	1	0	0	0	0
100128927	'ZBTB42'	mRNA	32	39	44	51	38	53
100129094	'BTNL10'	mRNA	0	1	0	0	0	0
100129098	'LOC100129098'	mRNA	0	0	0	0	0	0
100129128	'KHDC1L'	mRNA	0	1	1	0	1	0
100129239	'CXorf51A'	mRNA	0	0	0	0	0	0
100129250	'SMIM27'	mRNA	35	33	32	29	43	47
100129271	'C1orf68'	mRNA	0	0	0	0	0	0
100129278	'TDRD15'	mRNA	0	0	0	0	0	0
100129307	'LOC100129307'	mRNA	0	0	0	0	0	0
100129361	'SMIM10L1'	mRNA	631.55	571	612	729.42	665	738.73
100129480	'MKRN2OS'	mRNA	2.46	5.93	2.52	2	2.1	3
100129515	'ETDB'	mRNA	0	0	0	0	1	0
100129520	'TEX13C'	mRNA	0	0	0	1	0	0
100129543	'ZNF730'	mRNA	19	11	12	9	8	6
100129583	'FAM47E'	mRNA	2	5	4	9	2	3
100129654	'TCF24'	mRNA	1	1	0	1	1	1
100129669	'IZUMO3'	mRNA	0	0	0	0	0	1
100129792	'CCDC152'	mRNA	145.15	152.1	173.48	152.23	167.18	152.67
100129842	'ZNF737'	mRNA	195	198	176	233	170	146
100129924	'TMEM269'	mRNA	0	1	3	1	1	5
100129969	'FAM205C'	mRNA	0	0	0	0	0	0
10013	'HDAC6'	mRNA	554	528	527	455	478	497
100130086	'HSFX2'	mRNA	0	6	3.32	0	7	0
100130301	'C8orf89'	mRNA	2	0	0	0	0	0
100130302	'SUPT20HL1'	mRNA	7	4	7	3	1	3
100130311	'C17orf107'	mRNA	60	76	73	81	67	89
100130519	'TMEM221'	mRNA	2	0	0	3	0	3
100130613	'PRR32'	mRNA	0	0	0	0	0	0
100130705	'ATP6V1FNB'	mRNA	6	10	3	4	2	10
100130733	'LRRC70'	mRNA	3	7	2	3	2	2
100130742	'LRRC69'	mRNA	4	7	5	4	3	7
100130771	'EFCAB10'	mRNA	4.11	1.05	6.32	2.93	3.07	2.92
100130827	'SBK3'	mRNA	0	0	0	1	0	0
100130890	'TSTD3'	mRNA	31	23.4	24.5	33	23	35
100130933	'SMIM6'	mRNA	0	1	0	0	0	1
100130958	'SYCE1L'	mRNA	0	1	2	2	1	1
100131017	'ZNF316'	mRNA	341	321	313	281	309	300
100131107	'LOC100131107'	mRNA	0	0	0	0	0	0
100131187	'TSTD1'	mRNA	0	0	0	0	0	0
100131211	'NEMP2'	mRNA	184	203	187	170	191	169
100131244	'ANKRD63'	mRNA	0	0	1	0	0	0
100131303	'DPEP2NB'	mRNA	0	0	0	0	0	0
100131378	'C11orf91'	mRNA	4	6	5	4	2	2
100131390	'SP9'	mRNA	86	90	80	108	108	108
100131539	'ZNF705E'	mRNA	3	3	1	4	2	1
100131608	'PRR23D1'	mRNA	0	0	0	1	0.02	1
100131755	'ARMCX4'	mRNA	253	258	234	216	183	168
100131801	'PET100'	mRNA	145	127	152	161	161	178
100131827	'ZNF717'	mRNA	126	114	115	94	120	116
100131897	'INSYN2B'	mRNA	2021	1855	2061	1871	1834	1679
100131980	'ZNF705G'	mRNA	0	0	0	0	0	0
100132015	'TEX13D'	mRNA	0	0	0	0	0	0
100132074	'FOXO6'	mRNA	1	3	4	4	4	7
100132247	'NPIPB5'	mRNA	382.99	283.95	315.25	288.98	268.61	308.99
100132386	'KRTAP4-9'	mRNA	1	1	0	0	0	1
100132406	'NBPF10'	mRNA	1168.74	1140.96	1005.17	998.51	829.45	793.42
100132463	'CLDN24'	mRNA	0	0	1	0	0	0
100132476	'KRTAP4-7'	mRNA	0	0	1	0	1	1
100132565	'GOLGA8F'	mRNA	2.67	0	0	1	2.1	0
100132916	'SHISAL2B'	mRNA	0	0	0	0	0	0
100132994	'CXorf49B'	mRNA	0	0	0	0	0	0
100133093	'FAM25G'	mRNA	0	0	0.33	0	0	0
100133251	'PRR23D2'	mRNA	0	0	0	1	2.98	0
100133315	'LOC100133315'	mRNA	18	20	8	15	15	14
100133941	'CD24'	mRNA	2	3	3	0	5	0
100134934	'TEN1'	mRNA	208	193	189	210	204	241
100134938	'UPK3BL1'	mRNA	84.83	64.35	73.29	78.25	61.87	90.9
100137047	'JMJD7'	mRNA	34.97	47.89	44.06	42.74	43.27	51.98
100137049	'PLA2G4B'	mRNA	43.01	5.7	24.3	26.26	25	3.08
10014	'HDAC5'	mRNA	1083	1081	1159	1006	1063	1109
100142659	'CTAGE8'	mRNA	14.9	10.73	11.4	23.04	21.14	37.76
100144748	'KLLN'	mRNA	13	26	33	23	17	26
10015	'PDCD6IP'	mRNA	3833	3904	3876	3592	3546	3414
10016	'PDCD6'	mRNA	1001	938	965	929	1035	1051
10017	'BCL2L10'	mRNA	4	5	2	9	4	4
100170229	'SRRM5'	mRNA	4.02	7.94	5.02	3.01	8.01	5.01
100170841	'EPOP'	mRNA	25	38	36	52	38	54
10018	'BCL2L11'	mRNA	72	72	65	48	78	61
100188893	'TOMM6'	mRNA	720	782	789	807	782	985
10019	'SH2B3'	mRNA	3558	3569	3729	3275	3574	3344
100190949	'C5orf52'	mRNA	3	4	1	0	0	2
100191040	'C2CD4D'	mRNA	0	1	3	0	0	0
1002	'CDH4'	mRNA	46	63	84	64	91	52
10020	'GNE'	mRNA	896	1132	924	946	919	870
10021	'HCN4'	mRNA	1	3	0	5	7	7
10022	'INSL5'	mRNA	0	0	0	0	0	0
10023	'FRAT1'	mRNA	31	32	39	38	51	47
10024	'TROAP'	mRNA	138	125	123	108	108	124
10025	'MED16'	mRNA	726	748	784	794	813	837
10026	'PIGK'	mRNA	1567	1649	1674	1663	1669	1441
100271715	'ARHGEF33'	mRNA	8	11	11	7	12	15
100271846	'ERVV-2'	mRNA	4	2	0	6	6	1
100271849	'MEF2B'	mRNA	14.26	4.28	10.02	10.05	2.43	12.61
100271927	'RASA4B'	mRNA	88.12	55.01	80.84	69.12	56.24	70.29
100272147	'CMC4'	mRNA	125.13	134.39	128.84	112.03	109.75	136.27
100287045	'FAM90A26'	mRNA	0	0	2	2	0	0
100287171	'WASHC1'	mRNA	1528	1342	1293	1325	1267	1270
100287178	'USP17L11'	mRNA	0	0	0	0	0.5	0
100287284	'MANSC4'	mRNA	2	1	0	1	1	0
100287327	'USP17L17'	mRNA	0	0	0	0	0	0
100287441	'USP17L20'	mRNA	0	0	0	0	0.5	0
100287482	'SMKR1'	mRNA	2	1	2	1	3	3
100287718	'ANKRD66'	mRNA	0	0	0	0	0	0
100287898	'TTC34'	mRNA	4	0	3	3	2	4
100287932	'TIMM23'	mRNA	1114	1076	1181	1148	1222	1368.12
100288072	'SDR42E2'	mRNA	0	1	0	0	0	0
100288142	'NBPF20'	mRNA	737.67	645.2	602.08	493.93	457.94	420.36
100288332	'NPIPA5'	mRNA	433.68	407.98	424.1	432.86	474.03	497.83
100288413	'ERVMER34-1'	mRNA	6	6	3	3	6	1
100288687	'DUX4'	mRNA	4	7	7	6	4	6
100288695	'LIMS4'	mRNA	29.05	25.92	41.54	46.73	53.18	49.32
100288797	'TMEM239'	mRNA	0	0	0	0	0	0
100288801	'FRG2C'	mRNA	0	1	0	1	2	1
100288842	'B3GALT9'	mRNA	41	42	42	39	57	42
100288966	'LOC100288966'	mRNA	0	0	0	0.67	0	0
100289187	'TMEM225B'	mRNA	14.28	10	10.62	4.33	7	11.09
100289255	'TMEM238L'	mRNA	0	0	0	0	0	1
100289279	'CNTNAP3C'	mRNA	0	0	0	0	0	0
100289635	'ZNF605'	mRNA	453	483.01	443	457	460	367
100289678	'ZNF783'	mRNA	228	252	228	197	205	218
100293516	'ZNF587B'	mRNA	96.01	103.59	102.25	88.23	104	94.26
100293534	'C4B_2'	mRNA	0	0	0	0	0	0
100302652	'GPR75-ASB3'	mRNA	139.87	147.4	96.88	83.01	69.29	105.11
100302736	'TMED7-TICAM2'	mRNA	472.68	470.37	507.33	487.71	615.3	385.12
100303755	'PET117'	mRNA	81.85	74.68	77.71	76.86	101	97.17
100310812	'SPDYE2B'	mRNA	51.65	55.53	49.93	72.77	58.93	34.72
100310846	'ANKRD61'	mRNA	4	3	6	7	5	2
100316904	'SAP25'	mRNA	6	3	6	3	2	4
100329135	'TRPC5OS'	mRNA	0	0	0	0	0	0
10036	'CHAF1A'	mRNA	362	341	306	263	304	283
10038	'PARP2'	mRNA	424	524	509	466	485	497
100381270	'ZBED6'	mRNA	329	363	353	365	304	120
10039	'PARP3'	mRNA	387	369	370	349	334	396
1004	'CDH6'	mRNA	5	5	5	26	12	25
10040	'TOM1L1'	mRNA	379.69	442.16	440.25	416.2	417.05	394.37
100419008	'PRR20G'	mRNA	0	0	0	0	0	0
10042	'HMGXB4'	mRNA	738	770	810	789	732	722
100421372	'LOC100421372'	mRNA	442.99	444.34	441.23	469.1	467.25	499.33
100423062	'IGLL5'	mRNA	0	0	0	0	0	0
10043	'TOM1'	mRNA	1064	997	1050	1155	1228	1286
10044	'SH2D3C'	mRNA	6	3	4	4	3	7
10045	'SH2D3A'	mRNA	1	2	3	2	0	3
10046	'MAMLD1'	mRNA	92	102	109	83	77	76
100462977	'MTRNR2L1'	mRNA	1640.09	1460.35	1601.43	1578.31	1389.4	1591.23
100462981	'MTRNR2L2'	mRNA	29450.8	26456.3	25468.1	25560.2	25311.7	28518.3
100462983	'MTRNR2L3'	mRNA	2.14	2.66	4.23	1.4	2.85	2.9
100463285	'MTRNR2L4'	mRNA	1	0	2	1.16	0	0
100463289	'MTRNR2L5'	mRNA	0	0	0	0	1	0
100463482	'MTRNR2L6'	mRNA	88.31	87.46	77.39	90.93	78.52	116.24
100463486	'MTRNR2L8'	mRNA	49783.6	45539.8	42889.3	43356	43241.3	46534.6
100463487	'MTRNR2L9'	mRNA	255.15	246.78	276.55	278.08	265.19	373.58
100463488	'MTRNR2L10'	mRNA	13.84	8.61	15.05	7.08	7.03	17.16
10048	'RANBP9'	mRNA	1660	1746.73	1709	1745.72	1825.11	1842.14
10049	'DNAJB6'	mRNA	2525	2572	2470	2462	2454	2450
100499483	'CCDC180'	mRNA	29	37	37	28	28	32
1005	'CDH7'	mRNA	0	0	0	0	0	0
100500938	'CCDC179'	mRNA	0	0	0	0	0	0
100505502	'LOC100505502'	mRNA	0	0	0	2	0	1
100505573	'INAFM2'	mRNA	308	273	296	311	317	315
100505591	'LRRC3C'	mRNA	0	0	0	0	0	0
100505741	'SPATA1'	mRNA	2	2	3	4	2	2
100505753	'KRTAP16-1'	mRNA	0	0	0	0	0	0
100505767	'SPDYE18'	mRNA	9.57	13.23	7.37	11.99	11.77	14.41
100505841	'LOC100505841'	mRNA	0	0	0	0	0	1
100505876	'CEBPZOS'	mRNA	800	929	926.15	794	801	822
100505993	'TMEM210'	mRNA	0	0	0	0	0	0
100506013	'APELA'	mRNA	4	2	6	5	5	3
100506084	'ARL17B'	mRNA	54.58	62.92	56.18	85.01	64.15	46.85
100506127	'GVQW3'	mRNA	69	79	63	59	48	48
100506144	'TMEM35B'	mRNA	355	377	411	410	433	479
100506164	'HSFX1'	mRNA	5	0	6.68	6	0	3
100506243	'KRBOX1'	mRNA	24	31	26	24	27	25
100506374	'EDDM13'	mRNA	0	0	1	0	0	0
100506564	'THEGL'	mRNA	1	1	5	0	0	1
100506581	'C16orf95'	mRNA	31	29	25	27	41	27
100506658	'OCLN'	mRNA	97	80	68	54	64	62
100506736	'SLFN12L'	mRNA	7.07	8	1.96	4.89	4	6.97
100507003	'GFY'	mRNA	0	0	0	0	0	0
100507050	'TPBGL'	mRNA	0	2	0	0	2	0
100507055	'LRCOL1'	mRNA	2	1	1	0	1	0
100507096	'GIMD1'	mRNA	0	0	0	1	0	0
100507170	'CT47A12'	mRNA	0	0	0	0	0	0
100507203	'SMLR1'	mRNA	0	1	0	0	0	1
100507290	'ZNF865'	mRNA	182	190	198	189	210	199
100507341	'SMIM18'	mRNA	0	0	1	0	1	0
100507421	'TMEM178B'	mRNA	15	17	20	17	19	14
100507436	'MICA'	mRNA	1903	1966	1940	2364	2365	2625
100507588	'TGFBR3L'	mRNA	28	30	28	24	19	34
100507607	'NPIPB9'	mRNA	45.92	49.45	51.43	44.66	35.45	33.59
100507679	'MUC22'	mRNA	0	0	0	0	2	0
100507747	'C13orf46'	mRNA	0	2	1	6	5	2
10051	'SMC4'	mRNA	1920	1997	1935	1627	1604	1375
10052	'GJC1'	mRNA	761	805	776	601	575	605
100526664	'LY75-CD302'	mRNA	18.16	0	13.57	9.23	4.83	0
100526693	'ARPC4-TTLL3'	mRNA	185.41	166.01	150.37	173.56	124.83	188.74
100526694	'MSANTD3-TMEFF1'	mRNA	472.71	338.2	455.88	392.7	346.82	362.82
100526737	'RBM14-RBM4'	mRNA	10.23	16.77	19.18	30.54	15.76	18.56
100526739	'CENPS-CORT'	mRNA	64.39	69.22	55.88	69.18	53.49	65.26
100526740	'ATP5MF-PTCD1'	mRNA	0	15.26	29.23	39.88	0	0
100526760	'ABHD14A-ACY1'	mRNA	9.19	5.01	0	0	0	0
100526761	'CCDC169-SOHLH2'	mRNA	0	0	0	0	0	0
100526767	'RNF103-CHMP3'	mRNA	0	0	0	0	6.47	0
100526772	'STIMATE-MUSTN1'	mRNA	9.09	9.47	0	0	0	9.76
100526783	'ARPIN-AP3S2'	mRNA	77.96	87.13	74.57	103.29	50.1	41.88
100526794	'NT5C1B-RDH14'	mRNA	4.08	3.75	0	3.47	0	0
100526832	'PHOSPHO2-KLHL23'	mRNA	0	9.52	25	0	16.18	0
100526835	'FPGT-TNNI3K'	mRNA	21.48	27.49	13.63	16.38	11.52	20.85
100526842	'RPL17-C18orf32'	mRNA	605.99	578.69	639.62	699.75	687.86	631.27
100527943	'TGIF2-RAB5IF'	mRNA	0	6.64	0	0	0	4.48
100527949	'GIMAP1-GIMAP5'	mRNA	0	0	0	0	0	0
100527963	'PMF1-BGLAP'	mRNA	48.34	45.29	41.45	65.24	64.37	48.73
100527978	'TLCD4-RWDD3'	mRNA	16.61	8.76	7.7	12.47	16.04	2.5
100528021	'ST20-MTHFS'	mRNA	8.95	0	7.22	6.09	19.93	10.16
100528030	'POC1B-GALNT4'	mRNA	0	0	53.88	0	55.72	0
100528062	'ARMCX5-GPRASP2'	mRNA	58.92	111.14	51.14	63.09	54.38	49.69
100528064	'NEDD8-MDP1'	mRNA	3.06	3.08	1.7	0	0	0
100529063	'BCL2L2-PABPN1'	mRNA	65.58	48.23	92.29	94.48	87.64	145.15
100529097	'RPL36A-HNRNPH2'	mRNA	0.42	22.44	16.65	67.71	19.92	54.79
100529144	'CORO7-PAM16'	mRNA	11.36	15.87	0	8.58	7.15	0
100529215	'ZNF559-ZNF177'	mRNA	21.6	4.4	5.94	12.48	8.35	5.31
100529239	'RPS10-NUDT3'	mRNA	54.84	31.35	22.24	33.84	28.5	51.25
100529240	'ZNF816-ZNF321P'	mRNA	29.34	21.21	17.57	22.52	28.16	24.2
100529241	'HSPE1-MOB4'	mRNA	16.72	13.31	39.51	6.5	0	13.54
100529251	'CKLF-CMTM1'	mRNA	0	1.28	2.25	1.94	2.54	0
100529257	'SYNJ2BP-COX16'	mRNA	1.28	1.42	0	1.6	5.23	3.32
100529261	'CHURC1-FNTB'	mRNA	55.44	90.49	74.78	68.31	116.09	135.07
10053	'AP1M2'	mRNA	1	0	2	2	3	1
100532726	'NDUFC2-KCTD14'	mRNA	19.65	55.25	62.3	56.21	47.76	40.49
100532731	'COMMD3-BMI1'	mRNA	590.4	460.19	537.49	444.15	695.48	722.02
100532736	'MICOS10-NBL1'	mRNA	15.35	6.86	8.85	4.62	0	7.45
100533105	'C8orf44-SGK3'	mRNA	38.27	10.06	42.63	63.46	93.11	40.2
100533106	'ZHX1-C8orf76'	mRNA	10.29	12.61	37.86	3.58	15.87	5.42
100533177	'KRTAP29-1'	mRNA	0	0	0	0	0	0
100533183	'ZNF664-RFLNA'	mRNA	0	0	0	1	0	4
100533467	'BIVM-ERCC5'	mRNA	65.36	50.88	16.82	29.96	36.29	26.03
100533496	'TVP23C-CDRT4'	mRNA	159.68	213.91	103.91	247.24	176.83	243.31
100533952	'RBAK-RBAKDN'	mRNA	1	0	0	0	1.06	2.07
100534012	'TNFAIP8L2-SCNM1'	mRNA	0	0	0	0	2.62	0
100534592	'URGCP-MRPS24'	mRNA	5.08	6.68	0.59	0	0	4.21
100534599	'ISY1-RAB43'	mRNA	750.37	737.73	740.04	750.03	758.07	860.97
10054	'UBA2'	mRNA	2156	2337	2140	2229	2181	2142
10055	'SAE1'	mRNA	2917	3069	3052	3020	3040	3055
10056	'FARSB'	mRNA	1256	1279	1268	1287	1279	1301
10057	'ABCC5'	mRNA	811	713	734	765	691	641
10058	'ABCB6'	mRNA	350	332	421	358	363	382
10059	'DNM1L'	mRNA	1659	1703	1766	1804	1786	1747
1006	'CDH8'	mRNA	0	0	1	0	0	1
10060	'ABCC9'	mRNA	136.47	138.98	142.21	160.78	151.87	142.11
10061	'ABCF2'	mRNA	786.55	844.63	900.22	847.56	1008.26	1073.21
10062	'NR1H3'	mRNA	173	151	165	170	162	179
10063	'COX17'	mRNA	123	147	131	156	156	161
100631383	'FAM47E-STBD1'	mRNA	2.5	0	0	0	0	0
100652748	'TIMM23B'	mRNA	250	249	216	284	278	242.88
100652777	'LOC100652777'	mRNA	1	0	0	0	0	0
100652824	'KIAA2012'	mRNA	0	1	3	3	4	1
100653049	'LOC100653049'	mRNA	4.08	7.87	4.96	0	8.39	2
100653133	'LOC100653133'	mRNA	0	0	0	0	1	1
100653515	'CEP295NL'	mRNA	4	0	3	1	2	0
10066	'SCAMP2'	mRNA	1065	1002	1037	1069	1081	1150
10067	'SCAMP3'	mRNA	736	716	741	790	869	920
10068	'IL18BP'	mRNA	33	43	44	67	53	51
10069	'RWDD2B'	mRNA	405	418	427	411	435	389
1007	'CDH9'	mRNA	7	4	6	6	5	4
10071	'MUC12'	mRNA	7	2	4	0	2	5
10072	'DPP3'	mRNA	864	832	899	910	987	1015
10073	'SNUPN'	mRNA	549	527	471	492	468	514
10075	'HUWE1'	mRNA	3326	3546	3396	3237	2970	2851
10076	'PTPRU'	mRNA	274	261	285	264	245	283
10077	'TSPAN32'	mRNA	8	1	3	1	2	4
10078	'TSSC4'	mRNA	368	363	386	366	399	446
10079	'ATP9A'	mRNA	797	802	761	668	634	591
1008	'CDH10'	mRNA	56	66	73	71	85	74
10081	'PDCD7'	mRNA	632	606	590	499	547	583
10082	'GPC6'	mRNA	3695	3668	3510	4267	3773	3829
100820829	'MYZAP'	mRNA	62	62	54.06	66	78	62
10083	'USH1C'	mRNA	0	0	0	0	1	0
10084	'PQBP1'	mRNA	313	290	312	333	340	394
10085	'EDIL3'	mRNA	406	405	426	734	651	596
100861412	'FSBP'	mRNA	31.92	57.79	51.88	31.01	48.99	16.74
100862671	'TMEM265'	mRNA	22	12	21	18	20	21
10087	'CERT1'	mRNA	859	882	870	889	865	709
100874261	'CCDC200'	mRNA	0	0	0	0	1	0
100885848	'PTGES3L'	mRNA	9.23	3	3.62	6.79	4.24	6.34
100885850	'PTGES3L-AARSD1'	mRNA	8.78	5.42	14.03	12.62	10.87	19.59
10089	'KCNK7'	mRNA	0	0	0	0	0	0
1009	'CDH11'	mRNA	9222	8780	8915	10354	10390	10248
10090	'UST'	mRNA	877	946	902	802	864	816
100913187	'APOBEC3A_B'	mRNA	0	0	0	0	0	0
10092	'ARPC5'	mRNA	13765	14307	14025	14737.8	14721	15197.8
10093	'ARPC4'	mRNA	2495.02	2565.58	2595.36	2584.24	2758.92	2786.21
10094	'ARPC3'	mRNA	4726	4539	4789	4874	5208	5531
10095	'ARPC1B'	mRNA	3458	3477	3706	3629	3789	3936
10096	'ACTR3'	mRNA	9365	9132	9794	9199	10348	9219
10097	'ACTR2'	mRNA	14659	14692	14708	14846	15195	12728
10098	'TSPAN5'	mRNA	1541	1524	1547	1266	1481	1306
10099	'TSPAN3'	mRNA	2169	2168	2272	2217	2536	2422
100996492	'CTXND1'	mRNA	2	1	4	1	0	0
100996521	'CTXND2'	mRNA	0	0	0	0	2	0
100996598	'LOC100996598'	mRNA	0	0	0	0	1	0
100996693	'SPEGNB'	mRNA	1	1	0	1	0	3
100996709	'LOC100996709'	mRNA	119.08	134.98	122.94	95.47	128.19	137.29
100996717	'NOTCH2NLC'	mRNA	160.63	166.92	180.39	178.9	159.44	169.01
100996746	'SPDYE11'	mRNA	15	19	17.73	23.43	17	13.28
100996750	'LOC100996750'	mRNA	0	0	0	0	0	0
100996758	'NPY4R2'	mRNA	12.17	10.86	15.93	9.04	4.64	3.86
100996763	'NOTCH2NLB'	mRNA	344.1	386.2	344.6	321.28	302.84	287.39
100996928	'FMC1-LUC7L2'	mRNA	501.91	267.6	362.37	312.23	409.25	435.36
100996939	'PYURF'	mRNA	835	851	854	805	859.5	882.5
101	'ADAM8'	mRNA	21	14	13	16	16	17
1010	'CDH12'	mRNA	3	1	2	1	3	1
10100	'TSPAN2'	mRNA	415	333	358	531	445	512
10101	'NUBP2'	mRNA	395	428	433	404	426	497
10102	'TSFM'	mRNA	395	439.89	391	438	389	423
10103	'TSPAN1'	mRNA	12	14	14	14	8	17
10105	'PPIF'	mRNA	875	953	962	891	977	981
101059906	'LOC101059906'	mRNA	2	2	0	0	0	0
101059915	'LOC101059915'	mRNA	0	0	0	0	0	0
101059918	'GOLGA8R'	mRNA	123.02	124.08	149.92	194.94	105.87	87.92
101059938	'NPIPA7'	mRNA	525.06	429.53	413.85	399.78	445.19	489.61
101059953	'NPIPA8'	mRNA	99.47	91.46	81.68	98.09	103.66	105.21
10106	'CTDSP2'	mRNA	5461	5470	5597	5616	5462	5747
101060200	'ZNF891'	mRNA	76.89	62.25	69.21	54.29	44.47	54.31
101060226	'NBPF19'	mRNA	822.93	756.79	796.11	703.67	634.87	551.74
101060301	'HNRNPCL4'	mRNA	0	0	0	0	0	0
101060321	'TBC1D3G'	mRNA	25.26	22.06	12.83	19.43	15.61	11.28
101060341	'LOC101060341'	mRNA	178.54	140.07	132.42	123.96	146.13	118.57
101060351	'TBC1D3K'	mRNA	12.58	9.06	14.94	9.83	8.24	5.59
101060376	'TBC1D3L'	mRNA	139.13	101.93	116.26	87.44	118.2	95.84
101060389	'TBC1D3D'	mRNA	8.07	0	2.62	2.59	0	12.67
101060684	'NBPF26'	mRNA	671.91	634.96	648.36	574.17	563.81	525.42
10109	'ARPC2'	mRNA	8253	8252	8584	8706	8908	9417
10110	'SGK2'	mRNA	1	3	3	2	1	1
10111	'RAD50'	mRNA	1099	1154	1148	1041	1110	986
10112	'KIF20A'	mRNA	722	742	774	671	654	668
10113	'PREB'	mRNA	817.89	792.95	894	743.96	838.91	911.85
10114	'HIPK3'	mRNA	2002	2153	1932	2035	1822	1559
10116	'FEM1B'	mRNA	1833	1691	1729	1692	1732	1545
10117	'ENAM'	mRNA	3	2	2	1	5	3
1012	'CDH13'	mRNA	1142	1258	1229	1308	1276	1327
10120	'ACTR1B'	mRNA	848	815	883	765	777	896
10121	'ACTR1A'	mRNA	2362	2417	2550.04	2420	2561.29	2722.73
10123	'ARL4C'	mRNA	497	479	494	426	436	396
10124	'ARL4A'	mRNA	369	315	333	384	384	348.97
10125	'RASGRP1'	mRNA	1	4	1	5	2	1
10126	'DNAL4'	mRNA	237	243	233	232	244	236
10127	'ZNF263'	mRNA	438.16	411.15	445.33	498.31	465.76	435.17
10128	'LRPPRC'	mRNA	3016	3000	3126	3092	3010	2783
10129	'FRY'	mRNA	446	493	452	574	514	546
1013	'CDH15'	mRNA	19	20	22	17	21	20
10130	'PDIA6'	mRNA	25813.8	26434.4	26516.5	26844.9	27754.4	28261.7
10131	'TRAP1'	mRNA	754	840	833	809	901	1012.86
10133	'OPTN'	mRNA	2690	2668	2651	2691	2720	2872
10134	'BCAP31'	mRNA	1720	1816	1721	1813	1856	2111
10135	'NAMPT'	mRNA	1505	1642	1584	1472	1461	1399
10137	'RBM12'	mRNA	1887.21	1947.69	2016.08	1925.54	1928.3	1756.19
10138	'YAF2'	mRNA	307	317	352	340	365	361
10139	'ARFRP1'	mRNA	339	361	346	362	355	411
1014	'CDH16'	mRNA	0	0	1	0	0	0
10140	'TOB1'	mRNA	974	915	903	926	972	953
101410538	'MMP24OS'	mRNA	761.47	695.91	805.38	745.04	779.15	877.5
10142	'AKAP9'	mRNA	873	858	808	811	737	616
10144	'FAM13A'	mRNA	504	591	518	613	583	516
10146	'G3BP1'	mRNA	4383	4659	4629	4443	4483	3943
10147	'SUGP2'	mRNA	2663	2746	2604	2389	2427	2190
10148	'EBI3'	mRNA	14	13	21	28	32	34
10149	'ADGRG2'	mRNA	5	6	6	3	4	2
1015	'CDH17'	mRNA	15	18	24	31	19	23
10150	'MBNL2'	mRNA	1227	1319	1344	1324	1379	1191
10152	'ABI2'	mRNA	1420	1535	1436	1421	1375	1240
10153	'CEBPZ'	mRNA	802	830	836	788	802	701
10154	'PLXNC1'	mRNA	288.94	341.32	306.8	316.2	292.8	288.21
10155	'TRIM28'	mRNA	3255	3412	3620	3308	3715	3750
10156	'RASA4'	mRNA	115.88	99.99	79.16	84.88	97.76	97.71
10157	'AASS'	mRNA	873	880	851	830	683	652
10158	'PDZK1IP1'	mRNA	0	2	1	1	0	4
10159	'ATP6AP2'	mRNA	5937	5980	5878	6032	5971	5560
1016	'CDH18'	mRNA	48	49	61	44	53	48
10160	'FARP1'	mRNA	1704.07	1626.49	1695.8	1615.48	1734.53	1671.04
10161	'LPAR6'	mRNA	174	150	179	150	164	162
10162	'LPCAT3'	mRNA	854.86	868.08	906.75	988.44	868.31	1021.64
10163	'WASF2'	mRNA	2275	2429	2523	2350	2352	2472
10164	'CHST4'	mRNA	0	1	0	1	1	0
10165	'SLC25A13'	mRNA	349	340	334	319	323	342
10166	'SLC25A15'	mRNA	424	455	484	450.31	457.01	455.82
10168	'ZNF197'	mRNA	490.97	481.91	448.47	445.98	380.15	398
10169	'SERF2'	mRNA	4588.93	4721.97	4831.97	4859.97	5127	5602.97
1017	'CDK2'	mRNA	460	526	513	422	456	450
10170	'DHRS9'	mRNA	1	0	0	0	0	0
10171	'RCL1'	mRNA	177	172	183	182	189	203
10172	'ZNF256'	mRNA	64	82	71	82	60	54
10174	'SORBS3'	mRNA	783	817	892	804	861	973
10175	'CNIH1'	mRNA	3318	3253	3245	3235	3267	3238
10178	'TENM1'	mRNA	0	1	1	2	3	2
10179	'RBM7'	mRNA	1127	1246	1141	1189	1253	1142
1018	'CDK3'	mRNA	71	54	48	59	45	42
10180	'RBM6'	mRNA	1261	1190	1098	966	996	972
10181	'RBM5'	mRNA	2278	2176	2040	2101	1989	1750
10184	'LHFPL2'	mRNA	1002	1031	940	956	1000	904
10186	'LHFPL6'	mRNA	1380.91	1283.98	1325.95	1441.99	1413.89	1492.93
10188	'TNK2'	mRNA	537	443	498	474	492	461
10189	'ALYREF'	mRNA	762	739	803	846	862	948
1019	'CDK4'	mRNA	1615.83	1533.47	1613.7	1569.24	1732.15	1805.64
10190	'TXNDC9'	mRNA	1110	951	1097	1174	1187	1087
101927345	'LOC101927345'	mRNA	0	2	3	4	0	0
101927375	'LOC101927375'	mRNA	0	0	0	0	1	0
101927423	'PANO1'	mRNA	10.12	22.45	22	17	24	25.56
101927685	'HSFX4'	mRNA	1.28	0	0	0	0	0
101928147	'FAM243A'	mRNA	3	4	1.5	5	4	2
101928268	'LOC101928268'	mRNA	0	1	0	0	0	0
101928527	'PIGBOS1'	mRNA	126	104	120	128.79	115.85	140
101928601	'MEI4'	mRNA	2	0	0	0	0	1
101928603	'ARMH2'	mRNA	0	0	0	0	0	0
101928677	'ETDA'	mRNA	5	4	3	0	0	0
101928991	'CCDC92B'	mRNA	0	0	1	1	0	2
101929355	'CFAP97D2'	mRNA	0	0	1	0	0	0
101929469	'TEX52'	mRNA	0	1	2	0	1	2
101929726	'MYMX'	mRNA	0	0	0	0	0	0
101929773	'LOC101929773'	mRNA	0	0	0	0	0	0
101929805	'LOC101929805'	mRNA	0	0	1	0	1	0
101929937	'LOC101929937'	mRNA	1	0	0	0	0	0
10193	'RNF41'	mRNA	726	752	827	832.01	810	835
101930420	'LOC101930420'	mRNA	0	0	0	0	0	1.02
101930434	'LOC101930434'	mRNA	1	1	1	0	0	1
10194	'TSHZ1'	mRNA	324	349	367	363	347	352
10195	'ALG3'	mRNA	291	337	312	388	375	411
10196	'PRMT3'	mRNA	465	475	495	477	530	490
10197	'PSME3'	mRNA	2610	2757	2767	2777	2761	2913
10198	'MPHOSPH9'	mRNA	469	516	476	436	426	350
10199	'MPHOSPH10'	mRNA	723	709	697	789	764	715
102	'ADAM10'	mRNA	5144	5142	5080	5382	5119	4532
1020	'CDK5'	mRNA	300	284	254	312	286	323
10200	'MPHOSPH6'	mRNA	518	470	509	440	468	513
10201	'NME6'	mRNA	397	381	375	381	399	366
10202	'DHRS2'	mRNA	9	21	11	32	60	55
10203	'CALCRL'	mRNA	147	220	214	179	197	131
10204	'NUTF2'	mRNA	1221	1187	1387	1256	1361	1462
10205	'MPZL2'	mRNA	0	0	0	0	1	0
10206	'TRIM13'	mRNA	571.39	598.82	634.41	572.27	538.79	541.98
10207	'PATJ'	mRNA	122	155	146	127	118	117
10208	'USPL1'	mRNA	511	477	475	453	480	418
10209	'EIF1'	mRNA	7474	7458	7517	7801	8239	8935
1021	'CDK6'	mRNA	2050	1961	1981	1834	1657	1451
10210	'TOPORS'	mRNA	609	672	673	689	609	586
10211	'FLOT1'	mRNA	2067	2180	2161	2332	2346	2803
10212	'DDX39A'	mRNA	476	527	526	495	500	575
10213	'PSMD14'	mRNA	1710	1723	1764	1822	1879	1937
10215	'OLIG2'	mRNA	0	0	0	0	0	0
102157402	'AK6'	mRNA	432.26	450.96	443.98	406.26	445.08	447.63
10216	'PRG4'	mRNA	11.02	12.02	12.01	62.05	48.11	67.27
10217	'CTDSPL'	mRNA	846	926	810	777	783	672
10218	'ANGPTL7'	mRNA	0	2	0	2	0	1
10219	'KLRG1'	mRNA	11	10	7	10	4	6
1022	'CDK7'	mRNA	603	612	577	613	605	671
10220	'GDF11'	mRNA	678	687	723	633	674	715
10221	'TRIB1'	mRNA	179	160	193	215	171	202
10223	'GPA33'	mRNA	0	1	3	5	5	6
10224	'ZNF443'	mRNA	55.5	47.99	54	34.99	33.35	33.99
10225	'CD96'	mRNA	5.9	2	3	7	3	4.02
10226	'PLIN3'	mRNA	3653	3830	3865	3900	3919	4480
10227	'MFSD10'	mRNA	531	502	597	539	626	639
10228	'STX6'	mRNA	906	919	945	853	936	824
102288414	'C11orf98'	mRNA	409.17	452.74	488.4	440	470.9	535.78
10229	'COQ7'	mRNA	197	193	182	201	200	175
10231	'RCAN2'	mRNA	93	90	103	129	137	127
10232	'MSLN'	mRNA	2	0	0	1	0	0
10233	'LRRC23'	mRNA	50	86	60	71	49	77
10234	'LRRC17'	mRNA	493	434	549	415	536	452
10235	'RASGRP2'	mRNA	1	2	0	0	3	2
10236	'HNRNPR'	mRNA	3502	3529	3449	3337	3505	3345
10237	'SLC35B1'	mRNA	945	862	906	981	1038	1110
10238	'DCAF7'	mRNA	1392	1563	1416	1472.01	1430	1466
10239	'AP3S2'	mRNA	670.16	668.96	696.59	598.81	652.55	711.73
1024	'CDK8'	mRNA	319	351	326	324	346	335
10240	'MRPS31'	mRNA	260	224	250	274	238	234
10241	'CALCOCO2'	mRNA	1673	1792	1836	1664	1691	1782
10242	'KCNMB2'	mRNA	4	4	0	1	2	2
10243	'GPHN'	mRNA	217	246	194	194	190	186
10244	'RABEPK'	mRNA	413	407	405	423	430	438
10245	'TIMM17B'	mRNA	228	239	231	268	289	292
10246	'SLC17A2'	mRNA	2	1	0	1	1	1
10247	'RIDA'	mRNA	512	469	499	546	497	545
10248	'POP7'	mRNA	218	196	199	215	215	250
10249	'GLYAT'	mRNA	0	0	0	1	0	0
1025	'CDK9'	mRNA	697	772	779	736	800	851
10250	'SRRM1'	mRNA	1545	1557	1596	1533	1501	1473
10251	'SPRY3'	mRNA	83	95	88	118	106	89
10252	'SPRY1'	mRNA	108	111	130	83	98	85
10253	'SPRY2'	mRNA	1133	1095	1105	894	896	913
10254	'STAM2'	mRNA	1190	1261	1300	1235	1265	1198
10256	'CNKSR1'	mRNA	0	3	4	3	0	0
10257	'ABCC4'	mRNA	578	623	642	545	557	497
1026	'CDKN1A'	mRNA	11365	11256	11584	13610	14088	15641
10260	'DENND4A'	mRNA	858.91	861.84	866.27	966.51	902.49	741.59
10261	'IGSF6'	mRNA	0	1	0	1	0	0
10262	'SF3B4'	mRNA	868	853	829	928	940	980
10263	'CDK2AP2'	mRNA	697	719	778	706	807	854
10265	'IRX5'	mRNA	212	186	216	217	188	224
10266	'RAMP2'	mRNA	2	1	2	0	3	4
10267	'RAMP1'	mRNA	13	24	16	18	24	28
10269	'ZMPSTE24'	mRNA	2088	2105	2176	2103	2199	2005
1027	'CDKN1B'	mRNA	430.98	505	457.97	426.94	463	440.92
10270	'AKAP8'	mRNA	439	431	452	395	426	419
10272	'FSTL3'	mRNA	1601	1505	1549	1568	1608	1858
102723451	'FAM243B'	mRNA	3	4	1.5	5	4	2
102723475	'KCNE1B'	mRNA	0	0	2	0	0	0
102723553	'SMIM11B'	mRNA	74.9	133.27	119.38	128.07	112.84	161.2
102723555	'SPDYE16'	mRNA	5.43	2	2	3	1.23	0
102723623	'LOC102723623'	mRNA	0	0	0	0	0	2
102723631	'CT45A10'	mRNA	0	0	0	0	0	0
102723655	'LOC102723655'	mRNA	0	0	0	1	0	0
102723713	'LOC102723713'	mRNA	0	0	0	0	0	1.21
102723728	'LOC102723728'	mRNA	14.42	0	30.38	0	83.91	308.18
102723750	'LOC102723750'	mRNA	6	7	10	6	7	10
102723796	'TLE7'	mRNA	0	0	0	0	1	0
102723849	'SPDYE17'	mRNA	1	0	1.78	0	1.2	1.1
102723859	'TBC1D3E'	mRNA	58.19	72.87	49.35	74.66	60.76	48.49
102723899	'PTTG1IP2'	mRNA	0	0	0	1	0	0
102723996	'LOC102723996'	mRNA	24.8	16.46	16.55	14.41	12.57	20.73
102724014	'LOC102724014'	mRNA	0	0	0	0	0	0
102724023	'GATD3B'	mRNA	918.21	871.09	912.64	987.42	990.3	1030.27
102724052	'LOC102724052'	mRNA	0	0	0	0	0	0
102724101	'TP53TG3E'	mRNA	0	0	0.5	0	0	0
102724127	'TP53TG3F'	mRNA	0	0	0.5	0	0	0
102724159	'LOC102724159'	mRNA	368.19	389	351.85	376.25	407.82	363.51
102724197	'LOC102724197'	mRNA	1	0	0	0	0	0
102724200	'LOC102724200'	mRNA	219.04	174.49	126.6	211.55	187.75	184.39
102724231	'C3orf86'	mRNA	0	0	0	0	0	0
102724250	'LOC102724250'	mRNA	810.83	792.06	821.88	699.15	651.07	743.76
102724265	'LOC102724265'	mRNA	0	0	0	1	1	0
102724334	'LOC102724334'	mRNA	0	0	0	0	0	0
102724428	'SIK1B'	mRNA	33	25	27	38	36	39
102724473	'GAGE10'	mRNA	0	0	0	0	0	0
102724474	'LOC102724474'	mRNA	0	1	3	4	1	1
102724485	'LOC102724485'	mRNA	0	0	0	0	0	0
102724488	'LOC102724488'	mRNA	142.54	115.91	104.14	106.24	103.18	117.88
102724560	'CBSL'	mRNA	84.42	59.65	72.83	90.52	99.04	129.65
102724594	'U2AF1L5'	mRNA	90.62	9.59	8.26	187.02	387.38	3.1
102724652	'CRYAA2'	mRNA	0	0	1.16	0	0	0
102724657	'MSANTD5'	mRNA	0	0	0	0	0	0
102724770	'LOC102724770'	mRNA	49.77	52.88	54.34	75.27	64.6	59.55
102724788	'LOC102724788'	mRNA	1	3	0	1	1	3
102724813	'LOC102724813'	mRNA	8	6.04	11	18	9.05	11
102724862	'TBC1D3I'	mRNA	0	0	7.48	0	2.14	0
102724877	'LOC102724877'	mRNA	0	0	0	0	1	0
102725035	'LOC102725035'	mRNA	0	0	0	1	0	1.61
102725191	'LOC102725191'	mRNA	0	0	0	1	0	0
10273	'STUB1'	mRNA	1231.09	1182.13	1184.87	1202.18	1345.52	1497.7
10274	'STAG1'	mRNA	1107	1161	1089	1111	1068	977
10276	'NET1'	mRNA	1800	1771	1712	1399	1635	1368
10277	'UBE4B'	mRNA	1461	1509	1590	1439	1477	1460
10278	'EFS'	mRNA	407	391	384	364	385	381
10279	'PRSS16'	mRNA	0	2	1	1	2	2
1028	'CDKN1C'	mRNA	17	28	21	27	27	18
10280	'SIGMAR1'	mRNA	1187	1110	1173	1130	1247	1278
102800317	'TPTEP2-CSNK1E'	mRNA	3.57	0	3.63	22.34	14.51	11.25
10282	'BET1'	mRNA	839	836	836	871	881	937
10283	'CWC27'	mRNA	455	517	500	494	523	514
10284	'SAP18'	mRNA	1978	2103	2165	2177	2210	2391
10285	'SMNDC1'	mRNA	967	956	921	954	997	1031
10286	'BCAS2'	mRNA	674	595	646	665	711	768
10287	'RGS19'	mRNA	113	139	124	135	134	157
10289	'EIF1B'	mRNA	629	631	622	666	644	685
1029	'CDKN2A'	mRNA	430	396	493	466	521	526
10290	'SPEG'	mRNA	355	324	341	232	254	248
10291	'SF3A1'	mRNA	1512	1566.95	1533	1493	1561	1611
10293	'TRAIP'	mRNA	54	51	57	55	62	45
10294	'DNAJA2'	mRNA	1602	1502	1653	1556	1654	1611
10295	'BCKDK'	mRNA	865	882	930	835	924	1019
10296	'MAEA'	mRNA	1167	1130	1214	1087	1201	1233
10297	'APC2'	mRNA	6	4	7	5	7	5
10298	'PAK4'	mRNA	441	466	447	436	455	470
10299	'MARCHF6'	mRNA	2318	2370	2171	2175	2146	1888
103	'ADAR'	mRNA	4450	4987.36	4787	5325	5070	4611.08
1030	'CDKN2B'	mRNA	566	465	578	547	626	573
10300	'KATNB1'	mRNA	287	313	283	298	302	317
10302	'SNAPC5'	mRNA	112.02	123	140.04	156.04	161	152.11
10307	'APBB3'	mRNA	117	91	105	137	116	147
10308	'ZNF267'	mRNA	227	207	234	225	228	198
10309	'CCNO'	mRNA	4	1	7	3	2	5
1031	'CDKN2C'	mRNA	273	310	288	229	226	257
10311	'VPS26C'	mRNA	966	933	990	929	1003	920
10312	'TCIRG1'	mRNA	822.13	797	854	880	890	914
10313	'RTN3'	mRNA	3262	3658	3576	3366	3558	3548
10314	'LANCL1'	mRNA	5959	6345	5915	5907	5369	5316
10316	'NMUR1'	mRNA	3	7	2	1	4	2
10317	'B3GALT5'	mRNA	1	1	2	1	2	1
10318	'TNIP1'	mRNA	1567	1653	1636	1448	1546	1646
10319	'LAMC3'	mRNA	3	5	4	8	10	12
1032	'CDKN2D'	mRNA	116	106	111	121	120	123
10320	'IKZF1'	mRNA	0	0	0	0	0	1
10321	'CRISP3'	mRNA	0	0	0	0	0	0
10322	'SMYD5'	mRNA	356	347	387	317	387	397
10324	'KLHL41'	mRNA	6	12	7	9	8	4
10325	'RRAGB'	mRNA	263	252	254	261	232	254
10326	'SIRPB1'	mRNA	5.02	5.08	4.95	5.08	4.02	6.03
10327	'AKR1A1'	mRNA	1010	994	1068	966	982	1082
10328	'EMC8'	mRNA	499	509	505	562	566	628
10329	'RXYLT1'	mRNA	412	435	421	461	412	457
1033	'CDKN3'	mRNA	220	244	229	197	202	186
10330	'CNPY2'	mRNA	862	832	864	935	1026	1056
10331	'B3GNT3'	mRNA	0	0	0	0	2	0
10333	'TLR6'	mRNA	28	44	50	39	24	29
10335	'IRAG1'	mRNA	22	16	16	13	13	16
10336	'PCGF3'	mRNA	1088	1087	1051	999	987	948
10342	'TFG'	mRNA	3976	4001	4135	4093	4189	4290
10343	'PKDREJ'	mRNA	22	13	11	8	5	9
10344	'CCL26'	mRNA	0	0	1	2	1	0
10345	'TRDN'	mRNA	0	0	0	0	0	0
10346	'TRIM22'	mRNA	4299	4300	4089	4882	4877	4678
10347	'ABCA7'	mRNA	69	77	69	87	105	87
10349	'ABCA10'	mRNA	34	39	37	47	28	25
10350	'ABCA9'	mRNA	75.05	50.43	48	51	43	34
10351	'ABCA8'	mRNA	96	84	100	57	76	54
10352	'WARS2'	mRNA	254	251	260	245	245	221
1036	'CDO1'	mRNA	50	39	50	72	47	56
10360	'NPM3'	mRNA	360	346	386	347	366	382
10361	'NPM2'	mRNA	1	1	3	2	6	2
10362	'HMG20B'	mRNA	1206	1255	1337	1251	1204	1407
10363	'HMG20A'	mRNA	814	921	828	790	844	791
10365	'KLF2'	mRNA	75	98	94	87	103	100
10367	'MICU1'	mRNA	1123	1222	1218	1175	1177	1194
10369	'CACNG2'	mRNA	0	1	0	0	0	0
10370	'CITED2'	mRNA	1593	1674	1699	1302	1552	1446
10371	'SEMA3A'	mRNA	894	911	1020	1005	1067	887
10376	'TUBA1B'	mRNA	20647.5	20933.3	22038.1	20035	21528.8	22574.3
10379	'IRF9'	mRNA	473	555	545	588	627	628
1038	'CDR1'	mRNA	27	28	13	18	14	8
10380	'BPNT1'	mRNA	545	613	591	568	601	615
10381	'TUBB3'	mRNA	2136	1953.56	2228.15	2646.22	2626.39	2885.61
10382	'TUBB4A'	mRNA	1	0	0	2	0	0
10383	'TUBB4B'	mRNA	5052	5197	5311	5048	5119	5838
10384	'BTN3A3'	mRNA	333	362.66	342	354.99	312	304
10385	'BTN2A2'	mRNA	228	200	207	165	192	197
10388	'SYCP2'	mRNA	51	55	43	63	55	36
10389	'SCML2'	mRNA	90	110	99	87	88	64
1039	'CDR2'	mRNA	1196	1226	1313	1159	1333	1285
10390	'CEPT1'	mRNA	779.83	805	832.66	826.38	816	846.12
10391	'CORO2B'	mRNA	515	483	520	461	577	540
103910	'MYL12B'	mRNA	5611	5416	5605	5428	5994	6257
10392	'NOD1'	mRNA	142	136	114	134	136	131
10393	'ANAPC10'	mRNA	239	289	215	274	257	264
10395	'DLC1'	mRNA	2030	2060	2178	1938	2078	1750
10396	'ATP8A1'	mRNA	94	69	83	104	83	83
10397	'NDRG1'	mRNA	1462	1505	1487	1413	1319	1472
10398	'MYL9'	mRNA	9882	10262	10435	11503	11711	12987
10399	'RACK1'	mRNA	19824	20506	20631	19338	20685	21977
104	'ADARB1'	mRNA	410	401	331	384	332	345
1040	'CDS1'	mRNA	3	6	4	7	6	4
10400	'PEMT'	mRNA	163	178	191	177	178	234
10401	'PIAS3'	mRNA	1359.62	1330.73	1411.93	1257.22	1311.35	1363.92
10402	'ST3GAL6'	mRNA	6	8	8	12	10	11
10403	'NDC80'	mRNA	365	393	416	382	365	351
10404	'CPQ'	mRNA	1065	974	1006	1014	1044	1121
10406	'WFDC2'	mRNA	0	0	0	0	0	0
10407	'SPAG11B'	mRNA	0	0	0	0	0	0
10409	'BASP1'	mRNA	2345	2254	2311	2375	2560	2744
1041	'CDSN'	mRNA	1	2	2	2	2	1
10410	'IFITM3'	mRNA	4410.92	4976.86	4650.77	6337.26	5916.38	6561.68
10411	'RAPGEF3'	mRNA	75	90	80	50	83	71
10412	'NSA2'	mRNA	1719.59	1665.58	1715.89	1678.05	1691.4	1743.02
10413	'YAP1'	mRNA	6335	6547	6474	6321	6200	5592
10417	'SPON2'	mRNA	3815	3709	3898	3265	3496	4145
10418	'SPON1'	mRNA	33	24	25	29	25	17
10419	'PRMT5'	mRNA	1344	1404	1358	1383	1408	1427
10420	'TESK2'	mRNA	79	63	71	61	57	57
10421	'CD2BP2'	mRNA	1275	1271	1199	1285	1376	1370
10422	'UBAC1'	mRNA	284	329	354	313	334	343
10423	'CDIPT'	mRNA	1147	1093	1189	1069	1171	1344
10424	'PGRMC2'	mRNA	6035	6126	6439	7172	6885	7445
10425	'ARIH2'	mRNA	1416	1439	1502	1419	1381	1363
10426	'TUBGCP3'	mRNA	578	573	587	581	576	523
10427	'SEC24B'	mRNA	1053	1122	1162	1216	1122	997
10428	'CFDP1'	mRNA	933	895	893	850	894	1024
1043	'CD52'	mRNA	0	0	0	0	0	0
10430	'TMEM147'	mRNA	589	644	585	672	675	761
10432	'RBM14'	mRNA	504.14	543.7	545.07	479.6	559.04	526.73
10434	'LYPLA1'	mRNA	1745	1855	1912	1832	1862	1659
10435	'CDC42EP2'	mRNA	117	110	126	119	132	119
10436	'EMG1'	mRNA	552.14	533.92	539.25	538.56	520.69	603.36
10437	'IFI30'	mRNA	251	225	270	320	308	313
10438	'C1D'	mRNA	590	656	657	670	665	686
10439	'OLFM1'	mRNA	34	39	31	28	42	35
1044	'CDX1'	mRNA	2	2	1	3	3	2
10440	'TIMM17A'	mRNA	1963	2080	2014	2026	2197	2016
10443	'N4BP2L2'	mRNA	1485	1505	1412	1485	1437	1347
10444	'ZER1'	mRNA	901	927	939	829	882	882
10445	'MCRS1'	mRNA	744	829	787	763	805	924
10446	'LRRN2'	mRNA	2	1	0	0	0	0
10447	'FAM3C'	mRNA	3601	3583	3677	3379	3578	3185
10449	'ACAA2'	mRNA	1271	1265	1251.04	1262	1213	1357.01
1045	'CDX2'	mRNA	0	0	0	0	0	0
10450	'PPIE'	mRNA	599	650	631	628	603	683
10451	'VAV3'	mRNA	97	95	48	79	76	52
10452	'TOMM40'	mRNA	681	735	788	742	758	818
10454	'TAB1'	mRNA	405	363	409	361	381	452
10455	'ECI2'	mRNA	1299	1304	1286	1188	1261	1237
10456	'HAX1'	mRNA	939	1016	1106	1168	1233	1296
10457	'GPNMB'	mRNA	20830	21419	19757	24209	22521	23750
10458	'BAIAP2'	mRNA	195	204	178	184	172	188
10459	'MAD2L2'	mRNA	308	332	329	356	371	361
1046	'CDX4'	mRNA	0	0	0	0	0	0
10460	'TACC3'	mRNA	552	623	622	518	534	577
10461	'MERTK'	mRNA	8	2	2	6	5	6
10463	'SLC30A9'	mRNA	2009	1934	1961	1969	1996	1840
10464	'PIBF1'	mRNA	440	466	492	457	458	480
10465	'PPIH'	mRNA	238	239	258	252	240	283
10466	'COG5'	mRNA	1307.59	1399.95	1448.07	1334.6	1366.08	1241.39
10467	'ZNHIT1'	mRNA	1041	1056	1057	1134	1206	1380
10468	'FST'	mRNA	384	323	322	391	342	378
10469	'TIMM44'	mRNA	444	385	409	374	434	508
1047	'CLGN'	mRNA	297	301	275	388	321	340
10471	'PFDN6'	mRNA	309	338	321	353	308	390
10472	'ZBTB18'	mRNA	293	267	262	230	246	190
10473	'HMGN4'	mRNA	1751	1836	1666	1742	1609	1768
10474	'TADA3'	mRNA	1741	1771.24	1844	1726	1833	2089.01
10475	'TRIM38'	mRNA	1336	1292	1305	1408	1410	1329
10476	'ATP5PD'	mRNA	2015	2112	2097	2272	2225	2423
10477	'UBE2E3'	mRNA	1787	1857	1873	1813	1846	1957
10478	'SLC25A17'	mRNA	432	473	470	468	410	509
10479	'SLC9A6'	mRNA	662	675	672	654	652	644
1048	'CEACAM5'	mRNA	0	0	0	0	0	0
10480	'EIF3M'	mRNA	2334	2290	2506	2395	2394	2456
10481	'HOXB13'	mRNA	2	0	0	1	3	1
10482	'NXF1'	mRNA	1103	1021	1045	966	960	991
10483	'SEC23B'	mRNA	1094	1168	1214	1245	1350	1311
10484	'SEC23A'	mRNA	7123	7696	7758	7195	7306	6364
10486	'CAP2'	mRNA	626	605	734	704	829	637
10487	'CAP1'	mRNA	9624.16	9947.3	9906.43	9874.38	10473	10442.3
10488	'CREB3'	mRNA	994	973	1019	1043	1065	1207
10489	'LRRC41'	mRNA	1953.43	1982	2117.85	2098.8	2137.45	2202.04
10490	'VTI1B'	mRNA	1449.24	1473.8	1488.43	1477.83	1466.2	1567.95
104909134	'LINC02210-CRHR1'	mRNA	10	11	11	16	17	9
10491	'CRTAP'	mRNA	5335	5533	5486	5076	5508	5847
10492	'SYNCRIP'	mRNA	5256	5348	5419	5117	5196	4900
10493	'VAT1'	mRNA	4466	4573	4586	4522	4552	4967
10494	'STK25'	mRNA	1610.05	1626.7	1745.35	1546.06	1675.67	1720.81
10495	'ENOX2'	mRNA	300	330	312	295	327	281
10497	'UNC13B'	mRNA	3205	3364	3236	3108	3159	3025
10498	'CARM1'	mRNA	1189.04	1112.87	1180.14	1049.83	1093	1122.27
10499	'NCOA2'	mRNA	808	775	789	808	797	607
1050	'CEBPA'	mRNA	1	1	1	2	2	0
10500	'SEMA6C'	mRNA	91	100	99	86	86	80
10501	'SEMA6B'	mRNA	0	1	3	1	2	0
10505	'SEMA4F'	mRNA	179	199.98	206.05	186	186	188
10507	'SEMA4D'	mRNA	16.55	9	17.31	19.08	22.7	30.77
10509	'SEMA4B'	mRNA	230	257	260	279	316	300
1051	'CEBPB'	mRNA	784	741	841	744	781	931
10512	'SEMA3C'	mRNA	4515	4300	4378	4146	4039	3436
10513	'APPBP2'	mRNA	1497	1514	1537	1462	1568	1358
10514	'MYBBP1A'	mRNA	692	710	729	712	815	831
10516	'FBLN5'	mRNA	12399	13053	13234	13929	13430	13864
10517	'FBXW10'	mRNA	19.25	12.9	25.39	20.57	21.4	18.72
10518	'CIB2'	mRNA	39	36	42	49	41	52
105180390	'SPDYE13'	mRNA	7.79	0	4.05	0	3.27	0
105180391	'SPDYE15'	mRNA	0	0	0	0	0	0
10519	'CIB1'	mRNA	680	698	719	738	746	764
1052	'CEBPD'	mRNA	1822	1838	1818	1990	2050	2454
10520	'ZNF211'	mRNA	268	247	231	273	246	251
10521	'DDX17'	mRNA	7521	6824	6858	6476	6484	5763
10522	'DEAF1'	mRNA	345.45	377	397.62	319.61	345	371
10523	'CHERP'	mRNA	511.58	531.27	573.08	489.87	567.8	630.34
10524	'KAT5'	mRNA	391.19	447.34	423.15	496.13	449.49	467.47
10525	'HYOU1'	mRNA	7341	7379	8195	8367	9419	8651
10526	'IPO8'	mRNA	1139	1228	1244	1034	1105	891
10527	'IPO7'	mRNA	6168	6461	6442	5617	5883	5268
10528	'NOP56'	mRNA	1226	1187	1230	1187	1281	1312
10529	'NEBL'	mRNA	107	145	142	128	132	103
1053	'CEBPE'	mRNA	0	0	1	0	0	0
10531	'PITRM1'	mRNA	2124	2297	2206	2088	2168	2213
10533	'ATG7'	mRNA	608.86	694.52	599.58	601.59	578.39	651.07
10534	'ZNRD2'	mRNA	148	162	166	156	176	171
10535	'RNASEH2A'	mRNA	253	312	309	236	267	276
10536	'P3H3'	mRNA	1930	1831	1818	1691	1787	1949
105369669	'LOC105369669'	mRNA	1	1	0	1	0	0
105369869	'LOC105369869'	mRNA	1	0	0	1	0	1
105369914	'LOC105369914'	mRNA	0	0	0	0	1	0
10537	'UBD'	mRNA	0	2	0	0	0	0
105370980	'LOC105370980'	mRNA	0	0	1	0	0	0
105371045	'PERCC1'	mRNA	0	0	0	0	0	0
105371095	'LOC105371095'	mRNA	0	1	0	1	0	0
105371253	'LOC105371253'	mRNA	1	1	0	0	0	0
105371419	'LOC105371419'	mRNA	0	2	1	0	0	0
105371932	'LOC105371932'	mRNA	1	1	3	2	7	2
105372204	'LOC105372204'	mRNA	0	0	0	0	0	0
105372267	'NFILZ'	mRNA	0	0	0	0	0	0
105372280	'GNG14'	mRNA	0	0	0	0	0	0
105372412	'LOC105372412'	mRNA	0	1	0	0	0	1
105372704	'LOC105372704'	mRNA	3	1	0	1	1	0
105373057	'LOC105373057'	mRNA	0	0	0	1	0	0
105373102	'LOC105373102'	mRNA	6	3	5	4	10	5
105373297	'ERVFC1'	mRNA	0	0	0	0	0	0
105373377	'PNMA6F'	mRNA	0	0	0	0	0	0
105373989	'LOC105373989'	mRNA	0	0	0	0	1	0
105374103	'LOC105374103'	mRNA	2	1	4.97	0	2	0
105374301	'LOC105374301'	mRNA	44.04	36.94	37.27	36.96	32.2	35.07
105375107	'LOC105375107'	mRNA	0	0	0	0	0	0
105375116	'LOC105375116'	mRNA	0	1	0	0	0	0
105375355	'UPK3B'	mRNA	0	0	0	0	0	2
105375816	'LOC105375816'	mRNA	0	0	0	0	0	0
105376335	'LOC105376335'	mRNA	0	0	1	0	0	0
105376341	'LOC105376341'	mRNA	0	0	0	1	0	0
105376714	'LOC105376714'	mRNA	0	0	0	0	0	0
105376722	'LOC105376722'	mRNA	10	7	8	8	7	8
105376747	'LOC105376747'	mRNA	0	0	1	0	0	0
105377310	'LOC105377310'	mRNA	1	2	0	0	1	0
105377805	'LOC105377805'	mRNA	1	1	1	2	4	0
105378148	'LOC105378148'	mRNA	0	2	0	0	0	0
105378696	'TMEM275'	mRNA	0	0	0	0	0	0
105378803	'LRRC53'	mRNA	0	0	0	0	0	0
105378947	'LOC105378947'	mRNA	2	2.11	0	0	1	0.96
105379198	'LOC105379198'	mRNA	0	0	1	0	1	2
105379417	'LOC105379417'	mRNA	0	0	0	0	0	0
105379473	'LOC105379473'	mRNA	0	0	0	0	0	0
105379545	'LOC105379545'	mRNA	0	0	0	0	0	0
105379554	'LOC105379554'	mRNA	2	4	3	0	3	5
105379561	'LOC105379561'	mRNA	4	3	5	3.26	4	6
105379589	'LOC105379589'	mRNA	1	3	4	0	1	0
105379752	'LOC105379752'	mRNA	5	3	1	3	3	1
10538	'BATF'	mRNA	0	0	0	0	0	1
10539	'GLRX3'	mRNA	1585	1416	1517	1464	1423	1654
1054	'CEBPG'	mRNA	531	489	559	555	576	529
10540	'DCTN2'	mRNA	3051	3151	3176	3044	3075	3508
10541	'ANP32B'	mRNA	2145	2149	2184	1967	2086	2061
10542	'LAMTOR5'	mRNA	1172	1313	1166	1258	1164	1353
10544	'PROCR'	mRNA	517	521	571	508	527	572
10548	'TM9SF1'	mRNA	1291	1298	1356	1375	1427	1511
10549	'PRDX4'	mRNA	2809	3057	3099	3490	3395	3655
10550	'ARL6IP5'	mRNA	3027	3215	3200	2803	2894	2675
10551	'AGR2'	mRNA	0	0	0	1	0	0
10552	'ARPC1A'	mRNA	2561	2483	2730	2487	2544	2675
10553	'HTATIP2'	mRNA	441	440	488	423	487	524
10554	'AGPAT1'	mRNA	968	984	1012	1050	1018	1157
10555	'AGPAT2'	mRNA	436	398	434	400	443	490
10556	'RPP30'	mRNA	360	357	380	364	377	438
10557	'RPP38'	mRNA	181	181	187	211	226	228
10558	'SPTLC1'	mRNA	2732	2759	2841	2710	2697	2432
10559	'SLC35A1'	mRNA	448	387	384	365	387	368
1056	'CEL'	mRNA	20	14	12	12	13	22
10560	'SLC19A2'	mRNA	478	473	481	468	502	469
10561	'IFI44'	mRNA	2179	2396	2252	3054	2746	2549
10562	'OLFM4'	mRNA	0	0	0	1	0	0
10563	'CXCL13'	mRNA	0	0	0	0	0	0
10564	'ARFGEF2'	mRNA	2317	2501	2280	2193	2175	1799
10565	'ARFGEF1'	mRNA	1621	1733.96	1663.88	1682	1673.9	1320.94
10566	'AKAP3'	mRNA	6	11	5	10	9	3
10567	'RABAC1'	mRNA	1373	1348	1384	1414	1434	1669
10568	'SLC34A2'	mRNA	0	0	0	0	0	0
10569	'SLU7'	mRNA	802	917	818	850	794	812
10570	'DPYSL4'	mRNA	27	22	14	36	32	49
10572	'SIVA1'	mRNA	323	310	338	314	359	370
10573	'MRPL28'	mRNA	745	783	809	770	757	828
10574	'CCT7'	mRNA	4546	4705	4668	4615	4884	5258
10575	'CCT4'	mRNA	4651.99	4779.99	5148.99	4766	5032.99	5321.99
10576	'CCT2'	mRNA	3046	3222	3230	3254	3386	3250
10577	'NPC2'	mRNA	1440	1421	1426	1368	1430	1656
10578	'GNLY'	mRNA	1	1	0	1	1	1
10579	'TACC2'	mRNA	128	137	138	150	167	165
1058	'CENPA'	mRNA	136	160	121	105	125	113
10580	'SORBS1'	mRNA	41	32	26	39	44	38
10581	'IFITM2'	mRNA	1427.08	1483.14	1496.23	1458.74	1446.62	1642.32
10584	'COLEC10'	mRNA	1	1	1	4	1	2
10585	'POMT1'	mRNA	474	473	512	476	469	585
10586	'MAB21L2'	mRNA	1	0	0	0	0	0
10587	'TXNRD2'	mRNA	361	324	394	389	383	407
10588	'MTHFS'	mRNA	295.05	241	269.78	291.91	295.07	324.84
10589	'DRAP1'	mRNA	956	1008	984	940	958	1226
1059	'CENPB'	mRNA	1278	1222	1309	1200	1229	1262
10590	'SCGN'	mRNA	0	0	0	0	0	0
10591	'DNPH1'	mRNA	151	163	174	159	122	166
10592	'SMC2'	mRNA	786	791	758	722	686	592
10594	'PRPF8'	mRNA	5419	5846	5863	5528	5389	5531
10595	'ERN2'	mRNA	4	4	5	1	0	2
10597	'TRAPPC2B'	mRNA	90	105	113	112	96	131
10598	'AHSA1'	mRNA	2074	2108	2058	2271	2412	2555
10599	'SLCO1B1'	mRNA	0	0	0	0	0	0
1060	'CENPC'	mRNA	244	308	279	242	238	240
10600	'USP16'	mRNA	1011	1016	1054	1014	1070	961
10602	'CDC42EP3'	mRNA	1361	1481	1495	1281	1330	1241
10603	'SH2B2'	mRNA	24	19	16	10	19	25
10605	'PAIP1'	mRNA	1738	1740	1799	1915	1959	1969
10606	'PAICS'	mRNA	3098	2970	3240	3126	3283	3225
10607	'TBL3'	mRNA	437	448.99	506.99	416	467	513.92
10608	'MXD4'	mRNA	1787	1665	1767	1712	1839	2021
10609	'P3H4'	mRNA	1146	1257	1207	1331	1354	1508
10610	'ST6GALNAC2'	mRNA	2	6	3	3	2	3
10611	'PDLIM5'	mRNA	3140	3203	3115	3497	3232	2970
10612	'TRIM3'	mRNA	212	249	227	234	227	222
10613	'ERLIN1'	mRNA	1826	1851	1889	1862	1823	1738
10614	'HEXIM1'	mRNA	788	768	827	765	846	791
10615	'SPAG5'	mRNA	548	617	525	459	496	469
10616	'RBCK1'	mRNA	965	994	1084	1085	1166	1168
10617	'STAMBP'	mRNA	706	761	794	755	767	769
10618	'TGOLN2'	mRNA	4979	5270	5096	5293	4997	4898
1062	'CENPE'	mRNA	536	440	449	342	331	261
10620	'ARID3B'	mRNA	83	79	65	80	81	84
10621	'POLR3F'	mRNA	340	354	336	391	411	365
10622	'POLR3G'	mRNA	150	146	141.34	118	115	115
10623	'POLR3C'	mRNA	607.68	577.25	652.02	563.21	585.34	679.2
10625	'IVNS1ABP'	mRNA	2431	2220	2270	2348	2405	2198
10626	'TRIM16'	mRNA	805.25	827.72	926.47	924.25	947.07	1102.48
10627	'MYL12A'	mRNA	7797	7825	7936	7555	8317	8848
10628	'TXNIP'	mRNA	3592	4484	3835	4061	3914	3805
10629	'TAF6L'	mRNA	178	185	207	198	211	228
1063	'CENPF'	mRNA	937	943	942	722	655	565
10630	'PDPN'	mRNA	386	420	401	509	362	505
10631	'POSTN'	mRNA	900	790	972	758	858	770
10632	'ATP5MG'	mRNA	1660	1769	1680	1826	1791	2229
10633	'RASL10A'	mRNA	1	1	1	2	2	0
10634	'GAS2L1'	mRNA	438	390	434	380	464	466
10635	'RAD51AP1'	mRNA	184	213	190	172	146	190
10636	'RGS14'	mRNA	50	41	55	57	60	49
10637	'LEFTY1'	mRNA	0	0	0	1.01	0	0
10640	'EXOC5'	mRNA	2371	2359	2386	2515	2306	1989
10641	'NPRL2'	mRNA	197	200	215	223	186	191
10642	'IGF2BP1'	mRNA	246	269	254	258	233	238
10643	'IGF2BP3'	mRNA	1345.64	1336.21	1338.08	1130.51	1164.85	918.45
10644	'IGF2BP2'	mRNA	1428	1457	1456	1202	1298	1139
10645	'CAMKK2'	mRNA	1243	1297	1283	1043	1132	1211
10650	'PRELID3A'	mRNA	70	70	82	78	67	81
10651	'MTX2'	mRNA	724	658	677	759	683	737
10652	'YKT6'	mRNA	2762	2823	2776	2747	2889	3111
10653	'SPINT2'	mRNA	13	17	8	16	11	12
10654	'PMVK'	mRNA	208	189	222	214	228	255
10655	'DMRT2'	mRNA	3	6	2	4	4	3
10656	'KHDRBS3'	mRNA	269	263	280	235	273	263
10657	'KHDRBS1'	mRNA	3615	3774	3802	3675	3727	3785
10658	'CELF1'	mRNA	1522	1483	1504	1442	1485	1273
10659	'CELF2'	mRNA	259	230	241	281	304	255
1066	'CES1'	mRNA	221	287	266.36	313	291	354
10660	'LBX1'	mRNA	0	0	0	1	0	0
10661	'KLF1'	mRNA	1	2	0	3	0	1
10663	'CXCR6'	mRNA	1	1	0	0	0	2
10664	'CTCF'	mRNA	674	759	744	771	761	693
10665	'TSBP1'	mRNA	0	0	0	0	0	0
10666	'CD226'	mRNA	17	14	8	15	11.05	12
10667	'FARS2'	mRNA	275	250	267	229	274	303
10668	'CGRRF1'	mRNA	177	202	178	221	218	207
10669	'CGREF1'	mRNA	33	33	45	31	39	43
10670	'RRAGA'	mRNA	2228	2146	2302	2211	2271	2418
106707243	'PRH1-TAS2R14'	mRNA	34.83	51.55	44.38	49.05	44.02	44.84
10671	'DCTN6'	mRNA	753	729	755	801	833	840
10672	'GNA13'	mRNA	1414	1421	1543	1468	1521	1267
10673	'TNFSF13B'	mRNA	53	50	46	62	42	52
10675	'CSPG5'	mRNA	19	21	24	29	27	38
10677	'AVIL'	mRNA	68	69.11	59	54	42	47
10678	'B3GNT2'	mRNA	417	367	377	386	421	412
10681	'GNB5'	mRNA	736	719	714	702	756	758
10682	'EBP'	mRNA	623	653	642	598	633	668
106821730	'BUB1B-PAK6'	mRNA	0	0	0	0	0	1
10683	'DLL3'	mRNA	6	11	5	10	14	9
10686	'CLDN16'	mRNA	1	0	1	0	1	0
106865373	'GET1-SH3BGR'	mRNA	12.33	17.16	7.39	12.17	14.33	15.91
10687	'PNMA2'	mRNA	2	4	4	6	10	1
1069	'CETN2'	mRNA	1264	1257	1417	1226	1472	1620
10690	'FUT9'	mRNA	0	0	0	0	0	0
10691	'GMEB1'	mRNA	303	312	251	315	277	277
10692	'RRH'	mRNA	0	0	1	1	0	1
10693	'CCT6B'	mRNA	28	32	34	32	39	47
10694	'CCT8'	mRNA	4020	3963	3931	3835	4049	4312
10695	'CNPY3'	mRNA	554	589.98	673	589.99	592.96	709
10699	'CORIN'	mRNA	53	82	81	64	71	59
107	'ADCY1'	mRNA	8	10	8	12	12	4
1070	'CETN3'	mRNA	403	412	392	390	423	398
107080638	'TBC1D7-LOC100130357'	mRNA	0	0	0	0	0	0
107080644	'CNPY3-GNMT'	mRNA	0	3.02	1	1.01	2.04	0
1071	'CETP'	mRNA	0	0	0	0	0	1
10712	'FAM189B'	mRNA	633	665	708	661	683	719
10713	'USP39'	mRNA	981	995	1110	1011	991	1005
10714	'POLD3'	mRNA	374	419	376	367	337	357
10715	'CERS1'	mRNA	16	15.94	12.79	17.5	16.7	20.75
10716	'TBR1'	mRNA	0	0	0	0	0	0
10717	'AP4B1'	mRNA	261	290	260	313	280	319
10718	'NRG3'	mRNA	3	1	2	6	3	5
107181291	'PYDC5'	mRNA	0	0	9.26	0.56	0	2.94
1072	'CFL1'	mRNA	12088	11726	12545	11888	13158	14842
10721	'POLQ'	mRNA	141	162	161	127	110	102
10723	'SLC12A7'	mRNA	64	56	65	63	52	60
10724	'OGA'	mRNA	3300	3376	3114	3305	2999	2914
10725	'NFAT5'	mRNA	2354	2130	1920	1982	1619	1360
10726	'NUDC'	mRNA	1675	1670	1627	1556	1668	1795
10728	'PTGES3'	mRNA	5498	5704	5600	5819	5755	5934
107282092	'BOLA2-SMG1P6'	mRNA	567.1	596.66	578.11	662.09	612.92	667.58
1073	'CFL2'	mRNA	3031	3223	3299	2874	2939	2918
10730	'YME1L1'	mRNA	5670.32	5826.88	5822.52	6072.01	6042	5598.53
107303344	'SETDB2-PHF11'	mRNA	0	0	15.99	0	0	0
10732	'TCFL5'	mRNA	398	408	416	395	382	421
10733	'PLK4'	mRNA	225	298	266	219	231	180
10734	'STAG3'	mRNA	65	67	60	72	56	60
10735	'STAG2'	mRNA	2680	2754	2761	2707	2644	2221
10736	'SIX2'	mRNA	0	1	0	1	2	0
10738	'RFPL3'	mRNA	2	3	1	1	0	1
10739	'RFPL2'	mRNA	0	0	0	0	0	0
10741	'RBBP9'	mRNA	548	565	580	584	555	502
10742	'RAI2'	mRNA	5	2	5	4	4	6
10743	'RAI1'	mRNA	497	430	499	473	489	495
10744	'PTTG2'	mRNA	0	0	0	0	0	0
10745	'PHTF1'	mRNA	893	886	957	853	966	813
10746	'MAP3K2'	mRNA	1338	1238	1205	1251	1197	1085
10747	'MASP2'	mRNA	16	12	11	19	11	6
10749	'KIF1C'	mRNA	2933	3014	3175	2702	2860	2893
1075	'CTSC'	mRNA	1306	1384	1219	1180	1177	1236
10750	'GRAP'	mRNA	1	0	5	1	3.48	4
10752	'CHL1'	mRNA	2	1	1	1	6	3
10753	'CAPN9'	mRNA	0	0	0	0	0	0
10755	'GIPC1'	mRNA	1195	1151	1273	1349	1311	1452
10758	'TRAF3IP2'	mRNA	444	454	431.05	440	451	516.26
10761	'PLAC1'	mRNA	13	10	16	25	12	20
10762	'NUP50'	mRNA	1014	1035	1003	939	902	881
10763	'NES'	mRNA	1285	1287	1246	969	1008	981
10765	'KDM5B'	mRNA	2042	2101	2080	2164	2098	1948
10766	'TOB2'	mRNA	1298	1357	1345	1180	1331	1222
10767	'HBS1L'	mRNA	1276	1351	1313	1251	1330	1243
10768	'AHCYL1'	mRNA	2496	2497	2517	2345	2405	2343
10769	'PLK2'	mRNA	2669	2794	2738	2515	2667	2540
10771	'ZMYND11'	mRNA	1836	1833	1917	1748	1709	1462
10772	'SRSF10'	mRNA	2581	2329	2502	2458	2489	2270
10773	'ZBTB6'	mRNA	388	428	393	377	420	352
10775	'POP4'	mRNA	504	468	567	470	582	594
10776	'ARPP19'	mRNA	2976	3251	3228	2891	2903	2737
10777	'ARPP21'	mRNA	0	2	0	1	0	1
10780	'ZNF234'	mRNA	187	160	182	171	159	140
10781	'ZNF266'	mRNA	366	347	317	306	317	273
10782	'ZNF274'	mRNA	541	541	480	648	569	599
10783	'NEK6'	mRNA	1668	1640	1690	1769	1742	1734
10785	'WDR4'	mRNA	162	137	136	168	136	150
10786	'SLC17A3'	mRNA	0	0	0	0	0	0
10787	'NCKAP1'	mRNA	5038	5320	5613	5215	5433	4706
10788	'IQGAP2'	mRNA	10	15	12	8	7	9
10791	'VAMP5'	mRNA	464	547	463	508	499	572
10793	'ZNF273'	mRNA	57	68	58	66	69.95	56
10794	'ZNF460'	mRNA	23	32	33	38	24	19
10795	'ZNF268'	mRNA	341	350	386	346	340	297
10797	'MTHFD2'	mRNA	1864.47	1895.62	2156.68	2284.01	2688.97	2377.15
107983987	'SMIM34B'	mRNA	0	0	0.5	0.5	1	0
107983988	'SPEM3'	mRNA	0	0	0	0	0	0
107983993	'UPK3BL2'	mRNA	35.22	20.11	37.84	44.91	20.12	35.58
107984025	'LOC107984025'	mRNA	3	0	0	1	0	1
107984124	'LOC107984124'	mRNA	1	2.2	0	0	2.14	1.15
107984126	'LOC107984126'	mRNA	4.18	0	1.06	2.04	1.97	4.93
107984153	'LOC107984153'	mRNA	0.48	0.37	0.41	2.76	0.36	1.91
107984156	'LOC107984156'	mRNA	6.5	4.26	5.04	1.85	3.16	7.48
107984203	'LOC107984203'	mRNA	212	174	135	137	129	108
107984264	'LOC107984264'	mRNA	0	1	0	1	0	0
107984345	'SMIM38'	mRNA	3	5	1	6	0	1
107984449	'LOC107984449'	mRNA	53	90	66	65	77	73
107984512	'LOC107984512'	mRNA	4	4	6	8	6	3
107984638	'LOC107984638'	mRNA	8.51	4.78	5.01	15.79	11.5	9.21
107984817	'LOC107984817'	mRNA	0	0	0	4	1	1
107984832	'LOC107984832'	mRNA	12	8	16	11	16	13
107984833	'LOC107984833'	mRNA	0	0	0	0	0	0
107984876	'LOC107984876'	mRNA	0	0	0	0	2	1
107985021	'LOC107985021'	mRNA	9	15	5	5	11	6
107985022	'LOC107985022'	mRNA	0	0	0	0	0	0
107985556	'LOC107985556'	mRNA	1	1	1	2	0	1
107985678	'LOC107985678'	mRNA	2	3	5	5	3	1
107985729	'LOC107985729'	mRNA	1	0	0	0	0	0
107985876	'LOC107985876'	mRNA	2	0	0	0	0	0
107986096	'MDFIC2'	mRNA	0	0	0	0	0	0
107986217	'LOC107986217'	mRNA	25	31	27	16	18	16
107986755	'LOC107986755'	mRNA	0	0	0	0	0	0
107986762	'LOC107986762'	mRNA	3.36	3.37	3.38	0	3.36	1.13
107986800	'LOC107986800'	mRNA	135.46	134.93	126.58	134.04	114.87	99.43
107986818	'FAM237B'	mRNA	4	1	2	0	1	1
107986982	'LOC107986982'	mRNA	0	1	0	0	0	0
107987004	'LOC107987004'	mRNA	12	8	10	4	10	5
107987042	'LOC107987042'	mRNA	2	2	0	1	1	5
107987044	'LOC107987044'	mRNA	0	0	0	0	0	0
107987067	'LOC107987067'	mRNA	1	0	0	3	0	0
107987125	'LOC107987125'	mRNA	0	0	0	0	0	0
107987158	'LOC107987158'	mRNA	1	2	0	3	0	2
107987211	'LOC107987211'	mRNA	0	0	0	0	0	0
107987238	'LOC107987238'	mRNA	0	0	0	0	0	1
107987243	'LOC107987243'	mRNA	0	0	0	0	1	0
107987248	'LOC107987248'	mRNA	0	0	1	0	0	0
107987254	'LOC107987254'	mRNA	11	18	21	20	11	14
107987269	'LOC107987269'	mRNA	0	0	0	1.34	1.39	0
107987285	'LOC107987285'	mRNA	1	0	2	1	1	1
107987372	'LOC107987372'	mRNA	0	0	0	0	0	1
107987373	'LOC107987373'	mRNA	172.42	191.18	173.22	203.96	197.42	221.78
107987423	'LOC107987423'	mRNA	0	0	2.64	0	0	0
107987432	'LOC107987432'	mRNA	2.5	4.65	2.78	1.71	1.6	1.58
107987433	'LOC107987433'	mRNA	60	55.67	48.43	55.57	52.81	40.84
107987441	'LOC107987441'	mRNA	0	0	0	0	0	0.97
107987457	'LOC107987457'	mRNA	48.95	25.84	33.91	27.37	34.47	21.58
107987462	'LOC107987462'	mRNA	0	0	0	0	0	0
107987464	'LOC107987464'	mRNA	0.48	0.37	0.41	0	0.36	1.91
107987477	'LOC107987477'	mRNA	0.48	0.37	0.41	0	0.36	1.91
107987478	'LOC107987478'	mRNA	1	1.5	0	0	1.3	0
107987479	'LOC107987479'	mRNA	1	1.5	0	0	1.3	0
107987545	'LOC107987545'	mRNA	13.23	10.02	8.32	12.93	13.5	5.28
10799	'RPP40'	mRNA	264	240	303	310	333	324
108	'ADCY2'	mRNA	0	0	0	0	0	0
1080	'CFTR'	mRNA	10	11	3	12	8	9
10800	'CYSLTR1'	mRNA	0	0	0	0	0	0
10801	'SEPTIN9'	mRNA	3566	3651	3700	3774	3707	4031
10802	'SEC24A'	mRNA	2587	2626	2585	2769	2755	2242
10803	'CCR9'	mRNA	0	0	0	0	0	0
10806	'SDCCAG8'	mRNA	525.6	481.85	534.33	491.74	562.73	663.9
10807	'ENTR1'	mRNA	667	664	693	700	750	757
10808	'HSPH1'	mRNA	1960	2027	1991	1906	2137	1963
10809	'STARD10'	mRNA	107	76	106	69	71	83
1081	'CGA'	mRNA	0	0	0	0	0	0
10810	'WASF3'	mRNA	418	441	416	382	422	360
10811	'NOXA1'	mRNA	5	4	6	3	5	6
10813	'UTP14A'	mRNA	464.33	446	469	498	518	469
10815	'CPLX1'	mRNA	4	2	2	4	5	5
10817	'FRS3'	mRNA	72	63	59	58	63	72
10818	'FRS2'	mRNA	855	940	933	941	933	778
1082	'CGB3'	mRNA	0	1.45	0	1.27	2.19	1.99
10825	'NEU3'	mRNA	266	267	268	221	240	229
10826	'FAXDC2'	mRNA	374.95	356.74	343.54	270	267.34	312
10827	'FAM114A2'	mRNA	709	786	769	707	763	714
10838	'ZNF275'	mRNA	677	664	620	617	703	595
10840	'ALDH1L1'	mRNA	1	0	0	1	1	2
10841	'FTCD'	mRNA	1	1	0	2	3	3
10844	'TUBGCP2'	mRNA	1101	1115	1136	981	1133	1191
10845	'CLPX'	mRNA	1026	1125	1085	1019	1032	988
10846	'PDE10A'	mRNA	0	3	2	2	4	1
10847	'SRCAP'	mRNA	1112	1068	1068	1023	992	983
10848	'PPP1R13L'	mRNA	110	107	128	147	126	157
10849	'POLR1G'	mRNA	105.97	101.66	93.2	127.34	146.75	128.9
10850	'CCL27'	mRNA	0	0	0	0	0	0
10855	'HPSE'	mRNA	42	38	44	36	62	40
10856	'RUVBL2'	mRNA	1189	1300	1254	1199	1279	1347
10857	'PGRMC1'	mRNA	5703	5576	5681	5371	5590	5473
10858	'CYP46A1'	mRNA	12	13	13	12	13	5
10861	'SLC26A1'	mRNA	9	18	6	17	9	12
10863	'ADAM28'	mRNA	2	0	0	3	3	1
10865	'ARID5A'	mRNA	170	163	169	140	147	159
10867	'TSPAN9'	mRNA	2145	2391	2243	2408	2261	2477
10868	'USP20'	mRNA	336	366	339	335	329	377
10869	'USP19'	mRNA	859	946	918	864	926	898
10870	'HCST'	mRNA	0	2	4	0	1	2
10871	'CD300C'	mRNA	0	0	0	0	0	0
10873	'ME3'	mRNA	101	115	90	111	90	120
10874	'NMU'	mRNA	1	0	0	0	0	0
10875	'FGL2'	mRNA	17	23	19	20	26	24
10877	'CFHR4'	mRNA	0	0	0	0	0	0
10878	'CFHR3'	mRNA	0	0	0	0	0	0
1088	'CEACAM8'	mRNA	0	0	0	1	0	0
10880	'ACTL7B'	mRNA	0	0	0	0	0	0
10881	'ACTL7A'	mRNA	0	0	0	0	0	0
10882	'C1QL1'	mRNA	8	3	4	6	3	8
10884	'MRPS30'	mRNA	257	256	290	284	306	268
10885	'WDR3'	mRNA	883	927	887	920	891	770
10886	'NPFFR2'	mRNA	1	1	1	2	1	1
10887	'PROKR1'	mRNA	1	2	3	3	2	9
10888	'GPR83'	mRNA	2	2	2	1	0	2
10890	'RAB10'	mRNA	3451	3505	3478	3343	3439	3384
10891	'PPARGC1A'	mRNA	17	30	24	30	39	36
10892	'MALT1'	mRNA	771	770	803	713	724	640
10893	'MMP24'	mRNA	6.53	13.09	8.62	12.96	11.85	6.5
10894	'LYVE1'	mRNA	0	0	0	0	0	0
10897	'YIF1A'	mRNA	1175	1156	1236	1338	1393	1534
10898	'CPSF4'	mRNA	378	429	399	415	422	468
10899	'JTB'	mRNA	1243	1226	1336	1293	1335	1382
109	'ADCY3'	mRNA	1859.98	2019.41	1995.04	1746.06	1855.93	1930.66
10900	'RUNDC3A'	mRNA	2	3	3	2	2	3
10901	'DHRS4'	mRNA	638.62	589.29	628.08	688.53	700.4	895.8
10902	'BRD8'	mRNA	1193	1201	1202	1185	1234	1210
10903	'MTMR11'	mRNA	216	183	192	210	180	203
10904	'BLCAP'	mRNA	1022	1011	1103	1053	1170	1194
10905	'MAN1A2'	mRNA	2470	2702	2752	2520	2408	1936
10906	'TRAFD1'	mRNA	868	1070	1002	1076	986	1072
10907	'TXNL4A'	mRNA	867.06	838	912	888	949	990
10908	'PNPLA6'	mRNA	973	1076	1024	884	1074	1065
10910	'SUGT1'	mRNA	959	1029	1076	1068	1099	1083
10911	'UTS2'	mRNA	0	0	0	0	0	0
10912	'GADD45G'	mRNA	3	6	2	5	3	7
10913	'EDAR'	mRNA	0	0	0	0	1	0
10914	'PAPOLA'	mRNA	3392	3296	3551	3266	3402	2939
10915	'TCERG1'	mRNA	1699	1649	1614	1687	1572	1488
10916	'MAGED2'	mRNA	4679	4771	5017	5035	5289	5780
10917	'BTNL3'	mRNA	0	0	0	0	0	0
10919	'EHMT2'	mRNA	611	550	616	551	573	656
10920	'COPS8'	mRNA	3222	3443	3374	3583	3586	3779
10921	'RNPS1'	mRNA	1372	1337	1485	1441	1534	1529
10922	'FASTK'	mRNA	588	587	617	639	666	782
10923	'SUB1'	mRNA	7026	6800	6642	6899	6554	7156
10924	'SMPDL3A'	mRNA	242	255	323	282	289	271
10926	'DBF4'	mRNA	356	369	376	333	368	322
10927	'SPIN1'	mRNA	2316	2330	2311	2299	2376	2113
10928	'RALBP1'	mRNA	1956	2034	1966	1936	1902	2019
10929	'SRSF8'	mRNA	651	625	624	622	703	614
10930	'APOBEC2'	mRNA	0	0	0	0	0	0
10933	'MORF4L1'	mRNA	10172	9872	9984	10020	10208	9871
10935	'PRDX3'	mRNA	3584	3857	4045	3957	3909	3838
10936	'GPR75'	mRNA	29	20	19	32	17	11
10938	'EHD1'	mRNA	840	821	829	747	805	869
10939	'AFG3L2'	mRNA	1362.66	1359.54	1320.78	1353.92	1350.16	1360.85
10940	'POP1'	mRNA	333	355	364	364	444	344
10941	'UGT2A1'	mRNA	2.02	0	0	1	2	0
10942	'PRSS21'	mRNA	2	4	2	5	5	1
10943	'MSL3'	mRNA	554	525	572	496	586	518
10944	'C11orf58'	mRNA	3750	3703.49	3686	3902	3908	3791.99
10945	'KDELR1'	mRNA	4352	4138	4493	4468	4792	4859
10946	'SF3A3'	mRNA	1593	1577	1577	1655	1689	1715
10947	'AP3M2'	mRNA	306	314	315	313	312	295
10948	'STARD3'	mRNA	612	617	629	573	605	598
10949	'HNRNPA0'	mRNA	2743	2772	2824	2595	2572	2800
10950	'BTG3'	mRNA	614.9	625.63	630.78	662.73	669.64	639.14
109504726	'ERV3-1-ZNF117'	mRNA	183.77	159.73	87.06	102.52	141.89	78.38
10951	'CBX1'	mRNA	1808	1738	1636	1522	1652	1774
10952	'SEC61B'	mRNA	1783	1812	1863	1782	1856	1996
10953	'TOMM34'	mRNA	1283	1335	1278	1129	1242	1291
10954	'PDIA5'	mRNA	1577	1687	1560	1632	1718	1848
10955	'SERINC3'	mRNA	4759	5111	4918	4906	4794.96	4705
10956	'OS9'	mRNA	7858	8240	7874	7951	8018	8707
10957	'PNRC1'	mRNA	838	777	819	779	755	912
10959	'TMED2'	mRNA	8048	7789	8265	8158	8668	8395
10960	'LMAN2'	mRNA	3274	3533	3459	3631	3496	4033
10961	'ERP29'	mRNA	2152	2058	2145	1992	1898	2038
10962	'MLLT11'	mRNA	549	590	550	598	707	777
10963	'STIP1'	mRNA	3489	3563	3665	3651	3873	4047
10964	'IFI44L'	mRNA	532	670	605	857	756	481
10965	'ACOT2'	mRNA	372.45	408.41	381.23	390.6	427.62	430
10966	'RAB40B'	mRNA	179	185	202	174	178	185
10969	'EBNA1BP2'	mRNA	1131	1065	1035	1103	1142	1200
10970	'CKAP4'	mRNA	9536	9841	10185	10432	10678	11104
109703458	'HTD2'	mRNA	135.52	99.2	125.24	142.45	107.04	110.01
10971	'YWHAQ'	mRNA	12126	11799	11944	11690	11702	11460
10972	'TMED10'	mRNA	8901	8935	9119	8585	8550	8286
10973	'ASCC3'	mRNA	2600	2647	2783	2661	2710	2357
10974	'ADIRF'	mRNA	111	95	110	96	87	113
10975	'UQCR11'	mRNA	1053	1052	1178	1152	1218	1394
10978	'CLP1'	mRNA	270	256	301	257	290	308
10979	'FERMT2'	mRNA	13790	13228	14216	15567	16047	15160
10980	'COPS6'	mRNA	1860	1989	1982	1882	2024	2146
10981	'RAB32'	mRNA	793	726	833	883	911	985
10982	'MAPRE2'	mRNA	1025	998	1007	976	1069	932
10983	'CCNI'	mRNA	5510	5640	5825	5498	5250	5541
10985	'GCN1'	mRNA	2340	2529	2541	2357	2490	2342
10987	'COPS5'	mRNA	990	1047	952	1010	1003	1085
10988	'METAP2'	mRNA	2806	2718	2664	2844	2776	2917
10989	'IMMT'	mRNA	1686	1701	1842	1634	1726	1736
10990	'LILRB5'	mRNA	0	0	0	0	0	0
10991	'SLC38A3'	mRNA	17	8	13	24	17	31
10992	'SF3B2'	mRNA	3752	3722	3802	3529	3664	3869
10993	'SDS'	mRNA	0	0	0	0	0	0
10994	'ILVBL'	mRNA	607	589	623	650	630	803
10998	'SLC27A5'	mRNA	30	53	57	38	28	42
10999	'SLC27A4'	mRNA	306	311	321	317	335	360
11000	'SLC27A3'	mRNA	105	102	123	99	101	117
11001	'SLC27A2'	mRNA	0	0	0	0	0	0
11004	'KIF2C'	mRNA	377	439	450	354	393	401
11005	'SPINK5'	mRNA	0	0	0	0	0	0
11007	'CCDC85B'	mRNA	633	597	691	553	609	720
11009	'IL24'	mRNA	53.61	56.88	65.25	81.08	51.73	75.96
110091775	'CFAP298-TCP10L'	mRNA	2.57	0	2.57	1.28	7.63	1.23
1101	'CHAD'	mRNA	7	5	3	5	2	4
11010	'GLIPR1'	mRNA	1443.14	1493.72	1560.74	1550.04	1600.29	1481.67
11011	'TLK2'	mRNA	861	894	891	862	868	821
110116772	'ZNF765-ZNF761'	mRNA	50.57	83.6	24.22	49.17	39.8	28.62
11013	'TMSB15A'	mRNA	7	10	10	8	3	6
11014	'KDELR2'	mRNA	12603	12915	13238	12446	12750	12531
11015	'KDELR3'	mRNA	2867	2968	2989	2821	2990	3103
11016	'ATF7'	mRNA	1049	1063	1017	1021	1015.23	911
11017	'SNRNP27'	mRNA	691	625	670	668	728	780
11018	'TMED1'	mRNA	442	429	457	460	472	543
11019	'LIAS'	mRNA	120	133	131	118	122	119
1102	'RCBTB2'	mRNA	372	340	364	370	343	305
11020	'IFT27'	mRNA	160	131	140	157	178	203
11021	'RAB35'	mRNA	856	830	861	811	851	885
11022	'TDRKH'	mRNA	140.19	135.78	159.06	138.21	135.22	130.34
11023	'VAX1'	mRNA	0	0	0	0	0	0
11024	'LILRA1'	mRNA	0	0	0	0	0	0
11025	'LILRB3'	mRNA	2	1	1.58	0	1	1.42
11027	'LILRA2'	mRNA	0	0	0	0	0	0
1103	'CHAT'	mRNA	0	0	1	0	0	0
11030	'RBPMS'	mRNA	290	308	251	275	259	319
11031	'RAB31'	mRNA	2889	2860	2892	2748	2745	2615
11033	'ADAP1'	mRNA	7	7	8	5	12	9
11034	'DSTN'	mRNA	8759	8865	9068	8961	9553	9482
11035	'RIPK3'	mRNA	24	29	26	24	20	28
110354863	'ZNF660-ZNF197'	mRNA	25.03	28.09	19.53	27.02	74.85	0
11036	'GTF2A1L'	mRNA	3.27	4.74	3	5.28	3.52	5.74
11037	'STON1'	mRNA	646.79	690.1	674	584.53	533.36	492.68
110384692	'LOC110384692'	mRNA	0	0	0	0	27.56	1.32
1104	'RCC1'	mRNA	596	622	648	466	528	581
11040	'PIM2'	mRNA	153	133	134	143	152	156
11041	'B4GAT1'	mRNA	466	503	489	441	429	458
11043	'MID2'	mRNA	281	302	267	249	245	253
11044	'TENT4A'	mRNA	490	517	500	473	461	481
11045	'UPK1A'	mRNA	0	1	1	1	0	2
11046	'SLC35D2'	mRNA	314	359	343	336	313	331
11047	'ADRM1'	mRNA	964	972	1080	1076	1141	1292
1105	'CHD1'	mRNA	620	614	630	607	569	511
11051	'NUDT21'	mRNA	2767	2844	2814	2743	2744	2550
11052	'CPSF6'	mRNA	1500	1362	1472	1465	1462	1350
11054	'OGFR'	mRNA	640	691	706	710	745	735
11055	'ZPBP'	mRNA	0	0	0	0	0	0
11056	'DDX52'	mRNA	799	814	821	854	868	816
11057	'ABHD2'	mRNA	1783	1866	1765	1704	1633	1442
11059	'WWP1'	mRNA	720.27	764.55	776.71	783.21	730.02	729.18
110599563	'LY6G6F-LY6G6D'	mRNA	1	0	0	0	0	0
110599564	'EEF1AKMT4'	mRNA	51	43	52	54	75	62
110599588	'ASDURF'	mRNA	45.8	31.16	34.51	41.63	31.6	20.77
1106	'CHD2'	mRNA	2158	2177	2049	2020	1886	1753
11060	'WWP2'	mRNA	430	460	475	424	503	473
11061	'CNMD'	mRNA	0	0	0	1	0	0
11062	'DUS4L'	mRNA	94.85	96.39	82.3	98.11	99.46	123.16
11063	'SOX30'	mRNA	2	3	4	2	1	4
11064	'CNTRL'	mRNA	198	165	198	175	164	142
11065	'UBE2C'	mRNA	422	458	434	368	327	368
11066	'SNRNP35'	mRNA	231	206	232	204	171	213
11067	'DEPP1'	mRNA	89	91	91	105	72	97
11068	'CYB561D2'	mRNA	157	144	155	158	188	206
11069	'RAPGEF4'	mRNA	12	11	7	6	13	7
1107	'CHD3'	mRNA	3072	2985	3110	2819	2936	3021
11070	'TMEM115'	mRNA	618	706	705	693	714	787
11072	'DUSP14'	mRNA	945	1038	1047	1116	1160	1200
11073	'TOPBP1'	mRNA	649	720	671	560	574	509
11074	'TRIM31'	mRNA	0	0	0	0	0	1
11075	'STMN2'	mRNA	3	7	3	2	3	3
11076	'TPPP'	mRNA	4	5	1	3	2	5
11077	'HSF2BP'	mRNA	19	22	12	14	13	27
11078	'TRIOBP'	mRNA	1250	1315	1327	1222	1170	1278
11079	'RER1'	mRNA	2813.65	2898.61	3020.3	2884.47	3149.57	3119.18
1108	'CHD4'	mRNA	3910	3952	4082	3927	3993	3830
11080	'DNAJB4'	mRNA	1664	1747	1797	1759	1875	1518
110806277	'PNMA8C'	mRNA	3	0	1	2	1	0
110806279	'SMIM28'	mRNA	0	0	0	0	0	0
110806280	'CCDC194'	mRNA	0	1	0	0	2	0
110806290	'MYOCOS'	mRNA	0	0	0	0	0	0
110806298	'C17orf113'	mRNA	8	6	8	6	3	3
11081	'KERA'	mRNA	2	1	0	1	0	0
11082	'ESM1'	mRNA	3	4	7	3	9	0
11083	'DIDO1'	mRNA	1181	1171	1189	1210	1121	1093
11086	'ADAM29'	mRNA	0	0	0	0	0	0
1109	'AKR1C4'	mRNA	0	0	0	0	0	0
11091	'WDR5'	mRNA	872	804	891	840	910	876
11092	'SPACA9'	mRNA	101	100	111	118	107	118
11093	'ADAMTS13'	mRNA	54	52	53	57	53	54
11094	'CACFD1'	mRNA	141	153	159	156	161	199
11095	'ADAMTS8'	mRNA	1	0	1	0	1	1
11096	'ADAMTS5'	mRNA	3238	3217	3242	3890	3548	2957
11097	'NUP42'	mRNA	354	340	367	375	378	407
11098	'PRSS23'	mRNA	1729	1775	1807	1661	1794	1728
11099	'PTPN21'	mRNA	1207	1264	1174	1144	1078	1051
111	'ADCY5'	mRNA	26	20	22	14	20	30
11100	'HNRNPUL1'	mRNA	3960	4149	4397	3902	4090	4205
11101	'ATE1'	mRNA	557	559	654	632	743	540
11102	'RPP14'	mRNA	254.48	308.8	293.76	269.55	332.96	303.99
11103	'KRR1'	mRNA	1490.86	1428.28	1481.26	1547.96	1436.71	1312.33
11104	'KATNA1'	mRNA	448	337	427	434	433	451
11105	'PRDM7'	mRNA	1	0	0	1	1	0
111064649	'SMIM33'	mRNA	0	0	0	0	0	0
11107	'PRDM5'	mRNA	186	176	186	135	168	141
11108	'PRDM4'	mRNA	764	695	734	732	750	760
111089941	'MMP24-AS1-EDEM2'	mRNA	17.32	15.58	9.51	9.65	9.39	6.06
1111	'CHEK1'	mRNA	455	535	478	490	488	451
11112	'HIBADH'	mRNA	878	874	851	746	839	816
11113	'CIT'	mRNA	588	598	566	418	442	430
11116	'CEP43'	mRNA	431	422	392	424	403	362
11117	'EMILIN1'	mRNA	6519	6269	6422	6390	6687	7376
11118	'BTN3A2'	mRNA	408.36	474.13	421.75	374.38	399.77	394.21
11119	'BTN3A1'	mRNA	471.64	449.21	498.26	500.63	425.23	463.78
1112	'FOXN3'	mRNA	927	955	927	812	766	739
11120	'BTN2A1'	mRNA	914	821	856	1044	1082	1046
11122	'PTPRT'	mRNA	0	0	0	0	1	0
11123	'RCAN3'	mRNA	730	702	741	690	686	654
11124	'FAF1'	mRNA	700	676	721	683	693	730
111240474	'CRYZL2P-SEC16B'	mRNA	69.88	114.73	65.58	58.11	64.12	74.83
11126	'CD160'	mRNA	3.05	7.07	2	4	2	2.02
11127	'KIF3A'	mRNA	519	500	465	548.96	436	347
11128	'POLR3A'	mRNA	651	659	644	639	671	703
11129	'CLASRP'	mRNA	264	252	259	268	278	295
1113	'CHGA'	mRNA	0	0	0	0	0	0
11130	'ZWINT'	mRNA	402	388	394	325	357	321
11131	'CAPN11'	mRNA	0	0	0	0	0	2
11132	'CAPN10'	mRNA	179	153	166	144	160	169
11133	'KPTN'	mRNA	85	85	102	90	80	100
11135	'CDC42EP1'	mRNA	644	626	685	630	751	771
11136	'SLC7A9'	mRNA	1	0	0	1	0	0
11137	'PWP1'	mRNA	1310	1350	1331	1321	1362	1478
11138	'TBC1D8'	mRNA	192	207.03	210.05	196.02	194.01	176.02
1114	'CHGB'	mRNA	11	8	11	10	11	11
11140	'CDC37'	mRNA	2197	2148	2208	2181	2452	2602
11141	'IL1RAPL1'	mRNA	0	0	0	0	1	0
11142	'PKIG'	mRNA	321	350	354	311	342	412
11143	'KAT7'	mRNA	849	828	788	794	857	793
11144	'DMC1'	mRNA	31	46	24	30	20	32
11145	'PLAAT3'	mRNA	15	26	16	18	22	28
11146	'GLMN'	mRNA	283	262	255	223	275	243
11148	'HHLA2'	mRNA	0	0	1	0	0	0
11149	'BVES'	mRNA	1428	1515	1453	1363	1479.6	1185
11151	'CORO1A'	mRNA	38	30	39	37	38	36
11152	'WDR45'	mRNA	552	627	623	619	613	654.09
11153	'FICD'	mRNA	244	231	281	278	272	286
11154	'AP4S1'	mRNA	158	172	149	147	175	157
11155	'LDB3'	mRNA	4	1	1	1	0	2
11156	'PTP4A3'	mRNA	17	19	14	16	20	25
11157	'LSM6'	mRNA	221	211	225	188	192	218
11158	'RABL2B'	mRNA	426.9	425.97	380.22	422.78	429.53	437.4
11159	'RABL2A'	mRNA	155.1	162.03	165.78	158.22	160.47	171.6
1116	'CHI3L1'	mRNA	2	1	0	0	4	3
11160	'ERLIN2'	mRNA	1781	1833	1818	1913	1853	1781
11161	'ERG28'	mRNA	1265	1357	1238	1227	1334	1336
11162	'NUDT6'	mRNA	76.28	92.36	91.07	67.94	70.78	84.48
11163	'NUDT4'	mRNA	2896.78	2871.49	2777.09	3147.54	2986.42	2907.75
11164	'NUDT5'	mRNA	1317	1349	1358	1323	1332	1484
11165	'NUDT3'	mRNA	1466.28	1586.58	1604.88	1365.43	1406.23	1383.94
11166	'SOX21'	mRNA	1	0	0	0	0	0
11167	'FSTL1'	mRNA	38418	39658	39111	38703	38273	36655
11168	'PSIP1'	mRNA	2677.71	2899.83	2574.27	2636.16	2551.96	2500.52
11169	'WDHD1'	mRNA	412	443	397	339	377	325
1117	'CHI3L2'	mRNA	3	6	4	6	4	7
11170	'FAM107A'	mRNA	1	0	1	0	0	0
11171	'STRAP'	mRNA	3623	3691	3747	3872	3981	3939
11173	'ADAMTS7'	mRNA	192	191	196	185	191	193
11174	'ADAMTS6'	mRNA	228	186	236	204	208	172
11176	'BAZ2A'	mRNA	1426.58	1473.51	1378.05	1340.09	1300.52	1164.49
11177	'BAZ1A'	mRNA	1007	975	981	967	909	876
11178	'LZTS1'	mRNA	377	365	366	430	448	500
11179	'ZNF277'	mRNA	418	397	441	395	398	370
11180	'WDR6'	mRNA	1638.31	1605.14	1617.38	1496.15	1598.33	1562.88
11181	'TREH'	mRNA	1.06	1.06	1.06	2.11	3.2	0
11182	'SLC2A6'	mRNA	354	395	422	374	449	485
11183	'MAP4K5'	mRNA	1586	1584	1536	1565	1429	1249
11184	'MAP4K1'	mRNA	2	1	4	1	3	0
11185	'INMT'	mRNA	25.05	21	29	16.45	28	20.01
11186	'RASSF1'	mRNA	437	436	453	379	458	463
11187	'PKP3'	mRNA	8	3	9	8	13	12
11188	'NISCH'	mRNA	1812	1780	1763	1712	1604	1767
11189	'CELF3'	mRNA	1	2	1	2	0	1
1119	'CHKA'	mRNA	283.87	259	289	293	276	311
11190	'CEP250'	mRNA	314	327	349	260	300	278
11193	'WBP4'	mRNA	380	359	385	395	402	382
11194	'ABCB8'	mRNA	383	392	399	384	453	468
11196	'SEC23IP'	mRNA	2330	2462	2459	2642	2559	2292
11197	'WIF1'	mRNA	16	15	20	13	12	14
11198	'SUPT16H'	mRNA	2545	2639	2671	2432	2673	2297
11199	'ANXA10'	mRNA	0	0	0	1	0	1
112	'ADCY6'	mRNA	823	784.26	864	782	763	789.91
1120	'CHKB'	mRNA	399	398	357	376	387	446
11200	'CHEK2'	mRNA	230	215	237	222	221	215
11201	'POLI'	mRNA	563	594	604	614	576	535
1121	'CHM'	mRNA	1245	1365	1298	1355.19	1296.32	1109.99
11211	'FZD10'	mRNA	2	1	0	1	0	0
11212	'PLPBP'	mRNA	461	533	506	524	504	538
11213	'IRAK3'	mRNA	2255	2598	2174	2433	1957	2013
11214	'AKAP13'	mRNA	923	1030	1008	905	834	741
11215	'AKAP11'	mRNA	1659	1599	1696	1547	1435	1156
11216	'AKAP10'	mRNA	624	686	664	644	723	668
112163659	'TMDD1'	mRNA	2	5	1	3	4	7
11218	'DDX20'	mRNA	418	429	430	452	462	459
11219	'TREX2'	mRNA	1	1	0	0	0	0
1122	'CHML'	mRNA	490.31	584.79	439.47	359.18	472.35	222.03
11221	'DUSP10'	mRNA	449	471	474	410.01	446	487
11222	'MRPL3'	mRNA	2146	2153	2208	2223	2235	2377
11224	'RPL35'	mRNA	3362	3697	3840	3655	3975	4715
11226	'GALNT6'	mRNA	651	720	674	533	592	563
112267855	'LOC112267855'	mRNA	0	0	0	0	1	1
112267859	'LOC112267859'	mRNA	0	0	1	0	2	2
112267876	'LOC112267876'	mRNA	2	2	3	2	1	5
112267897	'LOC112267897'	mRNA	0	0	0	0	0	0
112267904	'LOC112267904'	mRNA	0	0	0	2	0	0
112267992	'LOC112267992'	mRNA	1	3	2.03	0	1	1
112268052	'LOC112268052'	mRNA	7.29	18.82	9.48	12.65	15.94	13.61
112268076	'LOC112268076'	mRNA	3	1	2	0	1	1
112268092	'LOC112268092'	mRNA	3	0	3	1	1	2
112268119	'LOC112268119'	mRNA	9.09	2.02	2.05	1.01	4.11	4.07
112268131	'LOC112268131'	mRNA	6	3	5	8	5	4
112268186	'LOC112268186'	mRNA	1	1	0	1	0	2
112268260	'LOC112268260'	mRNA	20	20.89	20	23.74	21	25.71
112268334	'LOC112268334'	mRNA	0	0	0.14	0	0	0
112268336	'LOC112268336'	mRNA	0	0	0.14	0	0	0
112268337	'LOC112268337'	mRNA	0	0	0.14	0	0	0
112268340	'LOC112268340'	mRNA	0	0	0	0	0	0
112268342	'LOC112268342'	mRNA	17.57	27.89	14.78	18.24	11.92	10.26
112268347	'LOC112268347'	mRNA	2.5	4.65	2.78	1.71	1.6	1.58
112268350	'LOC112268350'	mRNA	18	10.03	17.02	16	14	14
112268384	'LOC112268384'	mRNA	50.55	44.82	46.45	51.94	64.44	63.18
112268387	'LOC112268387'	mRNA	4.79	2.42	0	0	0	1
112268390	'LOC112268390'	mRNA	0.16	0	0	2.79	0	0
112268395	'LOC112268395'	mRNA	4.06	4.58	5	1.21	5	4
112268437	'LOC112268437'	mRNA	68.49	119.37	111.86	152.85	87.79	47.08
112268444	'LOC112268444'	mRNA	0	0	1	1.02	0	2.02
11227	'GALNT5'	mRNA	1950	2019	1942	1556	1522	1391
11228	'RASSF8'	mRNA	2666	2703	2691	2568	2445	2087
1123	'CHN1'	mRNA	2484	2461	2573	2401	2451	2427
11230	'PRAF2'	mRNA	405	375	448	397	434	459
11231	'SEC63'	mRNA	3488	3681	3569	3532	3640	3374
11232	'POLG2'	mRNA	96	107	96	93	104	103
11234	'HPS5'	mRNA	922	1004	1013	1037	1085	917
11235	'PDCD10'	mRNA	723	764	764	772	807	815
11236	'RNF139'	mRNA	752	717	762	762	763	770
11237	'RNF24'	mRNA	846.92	906.49	929.44	761.89	774.07	735.93
11238	'CA5B'	mRNA	1136	1236	1157	953	902	905
112398	'EGLN2'	mRNA	953	1014	988	978	1024	1191
112399	'EGLN3'	mRNA	4	4	2	3	3	0
1124	'CHN2'	mRNA	0	0	1	2	0	2
11240	'PADI2'	mRNA	1	4	2	1	3	5
11243	'PMF1'	mRNA	377.66	341.71	386.55	370.43	367.63	469.27
11244	'ZHX1'	mRNA	1005	1047.9	1039.36	1050	1028	908
112441426	'TMEM271'	mRNA	0	0	0	0	0	0
112441434	'SHLD3'	mRNA	26	34	27	25	33	29
11245	'GPR176'	mRNA	1965	1977	2041	1832	1932	1930
112464	'CAVIN3'	mRNA	846	831	957	797	943	944
11247	'NXPH4'	mRNA	40	34	42	40	62	56
112476	'PRRT2'	mRNA	34	39	52	27	30	29
112479	'ERI2'	mRNA	304.46	288.51	300.06	285.87	289.04	288.35
11248	'NXPH3'	mRNA	3	6	2	4	2	1
112483	'SAT2'	mRNA	497	527	506	500	468.38	603
112487	'DTD2'	mRNA	270.55	286	310	332.15	313.57	287
11249	'NXPH2'	mRNA	0	0	0	0	0	1
112495	'GTF3C6'	mRNA	775	756	826	855	858	1001
11250	'GPR45'	mRNA	1	1	0	1	0	0
11251	'PTGDR2'	mRNA	0	0	2	0	3	0
11252	'PACSIN2'	mRNA	3450	3721	3535	3893	3973	4064
11253	'MAN1B1'	mRNA	1999	2118	2131	2175	2271	2415
11254	'SLC6A14'	mRNA	0	0	0	1	0	0
11255	'HRH3'	mRNA	0	0	0	0	0	0
112574	'SNX18'	mRNA	1667	1771	1786	1781	1793	1703
112577461	'OOSP3'	mRNA	0	0	0	0	0	0
112577592	'LOC112577592'	mRNA	0	0	0	0	0	0
11258	'DCTN3'	mRNA	694	722	726	716	739	908
11259	'FILIP1L'	mRNA	398	406	450	469	480	459
11260	'XPOT'	mRNA	4419	4498	4878	4368	4841	4142
112609	'MRAP2'	mRNA	10	6	5	7	6	12
11261	'CHP1'	mRNA	1768	1856	1982	1776	1829	1894
112611	'RWDD2A'	mRNA	227	253	234	208	255	220
112616	'CMTM7'	mRNA	103	124	125	132	114	143
11262	'SP140'	mRNA	2.09	3	3.1	3.01	5.3	4.26
11264	'PXMP4'	mRNA	256	293	277	301	239	290
11266	'DUSP12'	mRNA	323	325	346	342	327	321
11267	'SNF8'	mRNA	834	877	902	919	986	1065
11269	'DDX19B'	mRNA	439.61	439.6	480.65	488.44	467.57	548.14
112694756	'LOC112694756'	mRNA	461.16	408.4	442.64	379.58	418.42	471.14
11270	'NRM'	mRNA	218	212	218	180	203	253
112703	'FAM71E1'	mRNA	6	10	6	1	8	5
112714	'TUBA3E'	mRNA	1	0	1	11.59	11.86	10.6
11272	'PRR4'	mRNA	9	13	20	17	9	14
112724	'RDH13'	mRNA	73	97	102	85	79.99	87
11273	'ATXN2L'	mRNA	1592	1541	1625	1506	1541	1576
11274	'USP18'	mRNA	43	67	52	129	86	93
112744	'IL17F'	mRNA	0	0	0	0	0	0
11275	'KLHL2'	mRNA	344	332	323	358	347	318
112752	'IFT43'	mRNA	342	376	321	346	361	419
112755	'STX1B'	mRNA	48	45	38	47	35	35
11276	'SYNRG'	mRNA	994	1049	986	1050	954	940
11277	'TREX1'	mRNA	39.52	16.37	22.03	30.01	29.03	42.71
112770	'GLMP'	mRNA	1040	1118	1118	1140	1172	1227
11278	'KLF12'	mRNA	890	945	874	986	852	718
11279	'KLF8'	mRNA	29	33	22	21	29	17
1128	'CHRM1'	mRNA	0	0	0	1	0	0
11280	'SCN11A'	mRNA	1	0	3	1	0	1
112812	'FDX2'	mRNA	165	142	148	166	160	171
112817	'HOGA1'	mRNA	13	13	13	13	20	11
11282	'MGAT4B'	mRNA	1767	1874	1869	1623	1804	1814
11284	'PNKP'	mRNA	403	420	386	379	423	450
112840	'WDR89'	mRNA	271	288	297	223	248	237
112849	'L3HYPDH'	mRNA	649	536	535	566	556	533
11285	'B4GALT7'	mRNA	492	536	550	590	583	671
112858	'TP53RK'	mRNA	587	549	589	654	621	666
112869	'SGF29'	mRNA	62	76	75	79	107	102
112885	'PHF21B'	mRNA	2	1	2	2	1	2
1129	'CHRM2'	mRNA	15	6	8	6	5	6
112936	'VPS26B'	mRNA	1244	1157.95	1211.94	1186.95	1228.89	1236.88
112937	'GLB1L3'	mRNA	0	0	0	0	0	0
112939	'NACC1'	mRNA	1156	1157	1129	1130	1291	1208
112942	'CFAP36'	mRNA	440	455	498	471	470	517
112950	'MED8'	mRNA	777	817	870	874	854	958
112970	'KTI12'	mRNA	191	197	179	204	205	222
113	'ADCY7'	mRNA	1135.39	1061.51	1173.64	1087.33	1203.3	1046.75
1130	'LYST'	mRNA	435	481	444	405	381	286
113000	'RPUSD1'	mRNA	211	211	245	255	260	271
113026	'PLCD3'	mRNA	581	566	557	458.02	541	532
11309	'SLCO2B1'	mRNA	0	1	0	1	1	2
1131	'CHRM3'	mRNA	5.71	20.03	9.7	9.13	9.25	8
11311	'VPS45'	mRNA	798	791	809	826	842	861
113115	'MTFR2'	mRNA	60	55	48	57	42	55
11313	'LYPLA2'	mRNA	540	520	538	508	552	550
113130	'CDCA5'	mRNA	216	250	256	199	186	211
11314	'CD300A'	mRNA	0	0	1	0	0	0
113146	'AHNAK2'	mRNA	1684.9	1750.61	1690.5	1189	1149.9	1112.45
11315	'PARK7'	mRNA	4177	4185	4100	4096	4392	4888
11316	'COPE'	mRNA	1600	1644	1699	1744	1860	2069
11317	'RBPJL'	mRNA	0	0	0	0	0	0
113174	'SAAL1'	mRNA	222	224	208	208	222	213
113177	'IZUMO4'	mRNA	15	10	17	15	23	25
113178	'SCAMP4'	mRNA	677.02	707	743.01	693	688	814
113179	'ADAT3'	mRNA	21	33	31	32	31	27
11318	'GPR182'	mRNA	0	0	1	1	1	1
113189	'CHST14'	mRNA	690	724	765	732	696	809
11319	'ECD'	mRNA	813	750	851	808	910	869
1132	'CHRM4'	mRNA	49	55	64	64	61	78
11320	'MGAT4A'	mRNA	7	4	3	2	4	2
113201	'GOLM2'	mRNA	3516	3604	3764	3586	3725	3285
11321	'GPN1'	mRNA	947.66	974.41	981.55	924.22	949.39	996.8
11322	'TMC6'	mRNA	4	2	1	4	5	5
113220	'KIF12'	mRNA	0	1	0	1	0	1
113230	'MISP3'	mRNA	4	3	5	2	5	5
113235	'SLC46A1'	mRNA	254.37	264.54	238.36	232.2	261.7	234.56
113246	'C12orf57'	mRNA	738	794	769	916	889	1109
11325	'DDX42'	mRNA	2476	2452	2294	2395	2431	2351
113251	'LARP4'	mRNA	1463	1367	1376	1463	1406	1101
11326	'VSIG4'	mRNA	0	0	0	0	0	0
113263	'GLCCI1'	mRNA	98	117	115	91	90	93
113277	'TMEM106A'	mRNA	128	129	112	150	143	186
113278	'SLC52A3'	mRNA	0	0	1	1	3	1
11328	'FKBP9'	mRNA	7176	8330	7575	7952	7757	8000
11329	'STK38'	mRNA	1388	1373	1464	1388	1368	1356
1133	'CHRM5'	mRNA	0	1	0	1	0	0
11330	'CTRC'	mRNA	1	1	1	0	0	1
11331	'PHB2'	mRNA	3185	3161	3296	3232	3210	3544
11332	'ACOT7'	mRNA	441	478	532	519	565	545
11333	'PDAP1'	mRNA	2100	2053	2120	2019	2011	2335
11334	'TUSC2'	mRNA	234	234	255	285	245	286
11335	'CBX3'	mRNA	3927	3758	3805	3526	3771	3713
11336	'EXOC3'	mRNA	914	916	902	949	942	1023
11337	'GABARAP'	mRNA	4798	4601	4629	5046	5023	5357
11338	'U2AF2'	mRNA	2497	2584	2622	2344	2598	2699
11339	'OIP5'	mRNA	56	83	70	49	81	57
1134	'CHRNA1'	mRNA	2	1	3	3	2	3
11340	'EXOSC8'	mRNA	328	343	342	349.56	328	342
113402	'SFT2D1'	mRNA	727	726	761	742	723	778
11341	'SCRG1'	mRNA	2	1	2	2	3	1
113419	'TEX261'	mRNA	1456.7	1550.54	1573.41	1502.5	1529.73	1597.28
11342	'RNF13'	mRNA	481	527	541	538	567	486
11343	'MGLL'	mRNA	1244	1325	1386	1038	1140	1100
11344	'TWF2'	mRNA	1153	1169	1192	1129	1217	1289
113444	'SMIM12'	mRNA	551	567	565	572	617	653
11345	'GABARAPL2'	mRNA	1745	1862	1740	1750	1819	2147
113451	'AZIN2'	mRNA	150	145	136	129	151	159
113452	'TMEM54'	mRNA	155	168	172	154	188	207
113455421	'DERPC'	mRNA	395.52	445.9	510.42	310.2	402.05	477.88
113457	'TUBA3D'	mRNA	0	2	1	6.41	12.14	7.4
11346	'SYNPO'	mRNA	83	106	99	74	55	83
1135	'CHRNA2'	mRNA	0	0	0	1	0	0
113510	'HELQ'	mRNA	226	218	246	257	208	258
113523638	'SMIM41'	mRNA	6	1	5	3	4	2
113540	'CMTM1'	mRNA	1	2	0	1.47	0	0
1136	'CHRNA3'	mRNA	0	1	0	0	0	0
113612	'CYP2U1'	mRNA	378	405	392	364	362	335
113622	'ADPRHL1'	mRNA	50	56	61	64	69	60
113655	'MFSD3'	mRNA	161	169	166	162	152	171
113675	'SDSL'	mRNA	41	43	45	66	59	65
1137	'CHRNA4'	mRNA	0	0	0	0	0	0
113730	'KLHDC7B'	mRNA	0	1	3	4	4	3
113763	'ZBED6CL'	mRNA	6	5	5	13	6	4
113791	'PIK3IP1'	mRNA	396	391	394	403	417	468
1138	'CHRNA5'	mRNA	44	63	57	52	51	52
113802	'HENMT1'	mRNA	124	119	141	128	116	106
113828	'FAM83F'	mRNA	1	0	0	0	2	1
113829	'SLC35A4'	mRNA	1024	1030	1040	1111	1117	1306
113835	'ZNF257'	mRNA	14	22	15	15	16	22
113878	'DTX2'	mRNA	125	109	131	112	116	135
1139	'CHRNA7'	mRNA	0	1	2.22	2.53	0	2
114	'ADCY8'	mRNA	12	6	13	8	11	7
1140	'CHRNB1'	mRNA	54	66	71	67.05	60	76.31
114026	'ZIM3'	mRNA	0	0	0	1	0	0
114034	'TOE1'	mRNA	124	144	146	138	145	149
114049	'BUD23'	mRNA	882	846	888	931	894	975
114088	'TRIM9'	mRNA	13	7	12	15	10	14
1141	'CHRNB2'	mRNA	0	6.64	0	3	1	2.92
114108587	'ATF7-NPFF'	mRNA	0	0	0	0	1.77	0
114112	'TXNRD3'	mRNA	264	270	264	234	286	272
114118903	'ARHGAP11A-SCG5'	mRNA	0	5.93	8.93	5.77	5.14	10.86
114131	'UCN3'	mRNA	0	0	0	0	0	0
114132	'SIGLEC11'	mRNA	0	0	0	0	0	0
114134	'SLC2A13'	mRNA	4288	4467	4214	4797	4578	3936
1142	'CHRNB3'	mRNA	0	0	0	0	0	0
114294	'LACTB'	mRNA	534	507	532	569	554	621
1143	'CHRNB4'	mRNA	1	0	0	0	0	0
114327	'EFHC1'	mRNA	387	381	383	324	344	331
114335	'CGB1'	mRNA	1.48	0	0	0	0	0
114336	'CGB2'	mRNA	1.19	3.39	2.54	2.97	1.36	3.55
114483833	'H2BE1'	mRNA	0	0	0	0	0	0
114483834	'ABCF2-H2BE1'	mRNA	1008.45	1109.37	1000.78	1071.44	1143.74	1076.79
1145	'CHRNE'	mRNA	9.01	10.02	12	7	7	8
114548	'NLRP3'	mRNA	0	0	1	0	1	1
114569	'MAL2'	mRNA	2	0	2	1	0	0
114571	'SLC22A9'	mRNA	0	0	0	0	0	0
114609	'TIRAP'	mRNA	97	89	81	109	83	78
114625	'ERMAP'	mRNA	400	397	410	400	383	351
114659	'LRRC37B'	mRNA	115	137	151	131	134	134
1147	'CHUK'	mRNA	720	745	773	722	735	699
114757	'CYGB'	mRNA	40	46	59	33	48	44
114769	'CARD16'	mRNA	125	125.1	110.02	132	141.85	141
114780	'PKD1L2'	mRNA	5	3	2	4	1	7
114781	'BTBD9'	mRNA	332	325	336	325	340	313
114783	'LMTK3'	mRNA	36	32	42	45	34	51
114784	'CSMD2'	mRNA	786	674	686	591	557	507
114785	'MBD6'	mRNA	283	271	285	261	289	328
114786	'XKR4'	mRNA	0	0	0	0	0.43	2
114787	'GPRIN1'	mRNA	155	163	155	115	135	141
114788	'CSMD3'	mRNA	0	0	0	0	0	0
114789	'SLC25A25'	mRNA	248	238	255	273	274	317
114790	'STK11IP'	mRNA	217	240	205	227	244	236
114791	'TUBGCP5'	mRNA	399	402	411	432	399	372
114792	'KLHL32'	mRNA	1.71	4.95	3.42	2.76	4.26	5.9
114793	'FMNL2'	mRNA	2359	2327	2210	2384	2195	2032
114794	'ELFN2'	mRNA	182	195	170	161	144	157
114795	'TMEM132B'	mRNA	2643	2906	2419	2079	1842	2000
114798	'SLITRK1'	mRNA	1	0	1	0	0	0
114799	'ESCO1'	mRNA	415	421	453	449	431	385
114800	'CCDC85A'	mRNA	14	19	22	11	18	13
114801	'TMEM200A'	mRNA	1412	1514	1416	1403	1356	1289
114803	'MYSM1'	mRNA	1078	989	990	920	855	667
114804	'RNF157'	mRNA	196.86	217	208	164.08	180	179.7
114805	'GALNT13'	mRNA	1	2	5	3	3	3
114815	'SORCS1'	mRNA	1	0	1	0	0	1
114818	'KLHL29'	mRNA	104	85	93	80	102	93
114821	'ZBED9'	mRNA	16	12	17	21	27	18
114822	'RHPN1'	mRNA	6	6	6	8	9	2
114823	'LENG8'	mRNA	2199	1792.3	1662.82	1612.27	1474.02	1438
114824	'PNMA5'	mRNA	0	0	0	0	0	0
114825	'PWWP2A'	mRNA	483	494.06	463	464.55	419	387
114826	'SMYD4'	mRNA	220	227	264	229.89	206	201
114827	'FHAD1'	mRNA	17	28	29	18	24	16
114841035	'LOC114841035'	mRNA	77.72	80.75	80.72	69.96	71.17	59.91
114876	'OSBPL1A'	mRNA	958	914	901	880	886	807
114879	'OSBPL5'	mRNA	905	905	892	993	953	1076
114880	'OSBPL6'	mRNA	344	383	374	391	429	354
114881	'OSBPL7'	mRNA	112	94	87	87	99	101
114882	'OSBPL8'	mRNA	2780	2765	2681	2726	2562	2123
114883	'OSBPL9'	mRNA	1677	1647	1731	1693	1706	1714
114884	'OSBPL10'	mRNA	689	715	732	879	782	813
114885	'OSBPL11'	mRNA	519	572	557	623	573	538
114897	'C1QTNF1'	mRNA	866	850	801	979	995	1230
114898	'C1QTNF2'	mRNA	5	8	2	7	7	3
114899	'C1QTNF3'	mRNA	73	65	77	59	58	48
1149	'CIDEA'	mRNA	4	1	5	0	3	3
114900	'C1QTNF4'	mRNA	3	3	4	4	4	8
114902	'C1QTNF5'	mRNA	51.3	59.6	79.61	49.3	46	58.3
114904	'C1QTNF6'	mRNA	1045	1027	961	1091	1077	1198
114905	'C1QTNF7'	mRNA	2	1	2	0	1	1
114907	'FBXO32'	mRNA	412	322	407	410	426	430
114908	'TMEM123'	mRNA	4504	4524	4555	4384	4360	4146
114926	'SMIM19'	mRNA	279	253	254.86	259.37	274.11	264
114928	'GPRASP2'	mRNA	260.7	198.79	261.3	252.44	290.06	264.56
114932	'MRFAP1L1'	mRNA	856	985	985	878	916	938
114960	'TSGA13'	mRNA	0	0	0	0	1	0
114971	'PTPMT1'	mRNA	315.2	296.8	345.84	362.28	391.58	337.29
114984	'FLYWCH2'	mRNA	207	258	245	245	266	313
114987	'WDR31'	mRNA	56	64	64	65	49	58
114990	'VASN'	mRNA	1166	1170	1353	1254	1320	1330
114991	'ZNF618'	mRNA	1021	1071	949	920	859	860
115	'ADCY9'	mRNA	569	604	666	498	568	541
115004	'CGAS'	mRNA	109	104	96	115	118	100
115019	'SLC26A9'	mRNA	35	66	44	25	20	22
115024	'NT5C3B'	mRNA	547	474	536	543	573	591
115098	'CCDC124'	mRNA	675	773	708	708	745	823
115106	'HAUS1'	mRNA	358	356	360	327	354	363
115111	'SLC26A7'	mRNA	355	254	298	269	352	236
115123	'MARCHF3'	mRNA	266	262	270	332	338	363
115196	'ZNF554'	mRNA	81	68	64	77	78	57
1152	'CKB'	mRNA	102	112	108	99	118	135
115201	'ATG4A'	mRNA	323	312	325	350	365	375
115207	'KCTD12'	mRNA	7309	7167	6971	7926	7123	6729
115209	'OMA1'	mRNA	201.99	224	170	209	221	236
115253422	'DUS4L-BCAP29'	mRNA	297.74	370.28	346.93	205.32	247.14	186.57
115265	'DDIT4L'	mRNA	45	52	45	54	64	54
115273	'RAB42'	mRNA	66	69	74	53	46	62
115286	'SLC25A26'	mRNA	190	182	203	224	203	228
115290	'FBXO17'	mRNA	490	512	419	486	425	528
115294	'PCMTD1'	mRNA	991	1031	967	973	879	748
1153	'CIRBP'	mRNA	2481	2459	2202	2292	2251	2501
115330	'GPR146'	mRNA	2	2	2	1	1	3
115350	'FCRL1'	mRNA	0	0	0	0	0	0
115353	'LRRC42'	mRNA	630	637	637	586	716	681
115361	'GBP4'	mRNA	12	20.13	10	19.58	24	17.01
115362	'GBP5'	mRNA	558.95	573	492.11	756	635	673.21
115399	'LRRC56'	mRNA	72	56	71	79	81	91
1154	'CISH'	mRNA	77	46	60	74	80	85
115416	'MALSU1'	mRNA	513.36	565.79	589.92	555.49	607.15	676.55
115426	'UHRF2'	mRNA	1187	1159	1109	1004	1079	955
1155	'TBCB'	mRNA	949	879	980	899	1055	992
115509	'ZNF689'	mRNA	172	177	181	136	179	206
115548	'FCHO2'	mRNA	984	987	956	852	846	672
115557	'ARHGEF25'	mRNA	474	495	428	389	431	429
115560	'ZNF501'	mRNA	104	131	111	112	119	85
115572	'TENT5B'	mRNA	70	93	72	82	78	78
115584	'SLC5A11'	mRNA	0	0	0	0	0	0
115650	'TNFRSF13C'	mRNA	7	6	5	8.99	11	6
115677	'NOSTRIN'	mRNA	7	11.29	9	8	1.06	10
115701	'ALPK2'	mRNA	1272	1344	1196	1509	1300	1478
115703	'ARHGAP33'	mRNA	67	40	45	45	38	41
115704	'EVI5L'	mRNA	443	454	462	451	458	469
115708	'TRMT61A'	mRNA	127	131	138	151	126	132
115727	'RASGRP4'	mRNA	0	0	0	1	0	1
115749	'C12orf56'	mRNA	6	4	4	4	2	6
115752	'DIS3L'	mRNA	309	338	365	327	331	324
1158	'CKM'	mRNA	0	0	0	1	1	0
115811	'IQCD'	mRNA	15	17	14	15	19	16
115817	'DHRS1'	mRNA	241	231	221	230	235	294
115825	'WDFY2'	mRNA	1006	1014	973	997	971	915
115827	'RAB3C'	mRNA	0	0	0	0	0	0
1159	'CKMT1B'	mRNA	0	1	0	0	1	3
115908	'CTHRC1'	mRNA	2017	1865	1864	1517	1542	1752
115939	'TSR3'	mRNA	513.99	513	557	511.99	558	617
115948	'ODAD3'	mRNA	9	6	1	5	7	6
115950	'ZNF653'	mRNA	28	38	40	44	31	50
115992	'RNF166'	mRNA	166	162	175	168	174	206
1160	'CKMT2'	mRNA	3	2	3	0	0	4
116028	'RMI2'	mRNA	221	219	230	193	183	216
116039	'OSR2'	mRNA	69	55	52	45	61	43
116064	'LRRC58'	mRNA	1491	1473.01	1472	1355.08	1308	1092.8
116068	'LYSMD3'	mRNA	1126	1131	1112	1132	1131	847
116071	'BATF2'	mRNA	14	23	20	26	14	16
116092	'DNTTIP1'	mRNA	337	385	376	325	367	402
1161	'ERCC8'	mRNA	364	363	316	352	317	355
116113	'FOXP4'	mRNA	540	457	583	613	624	692
116115	'ZNF526'	mRNA	189	207	250	192	210	207
116135	'LRRC3B'	mRNA	0	0	0	0	0	0
116138	'KLHDC3'	mRNA	1134	1058	1167	1132	1210	1248
116143	'DNAAF10'	mRNA	285	293	280	268	256	260
116150	'NUS1'	mRNA	3080	3096	3113	3085	3087	2857
116151	'FAM210B'	mRNA	1802	1769	1829	1535	1648	1636
116154	'PHACTR3'	mRNA	1	0	0	2	1	0
116159	'CYYR1'	mRNA	275	256	265	445	381	309
116173	'CMTM5'	mRNA	0	0	0	0	0	0
116211	'TM4SF19'	mRNA	5	4	0	6	2	5
116224	'PABIR1'	mRNA	345	378	387	387	380	354
116225	'ZMYND19'	mRNA	261	277	292	259	277	306
116228	'COX20'	mRNA	712	615	700	751	793	717
116236	'ABHD15'	mRNA	304	305	335	346	371	337
116238	'TLCD1'	mRNA	88.01	66.01	69	102	110.02	106.02
116254	'GINM1'	mRNA	1399	1483	1439	1603	1501	1537
116255	'MOGAT1'	mRNA	0	0	0	0	0	0
116285	'ACSM1'	mRNA	0	0	0	0	0	0
1163	'CKS1B'	mRNA	467	502	429	425	426	447
116328	'C8orf34'	mRNA	2	2	4	2	2	7
116337	'PANX3'	mRNA	2	4	4	1	3	3
116362	'RBP7'	mRNA	2	0	1	2	0	2
116369	'SLC26A8'	mRNA	0	0	0	0	0	1
116372	'LYPD1'	mRNA	0	0	1.65	8.99	0	2.66
1164	'CKS2'	mRNA	418	472	423	381	389	434
116412	'ZNF837'	mRNA	23	19	20	19	21	26
116441	'TM4SF18'	mRNA	2	5	2	4	0	1
116442	'RAB39B'	mRNA	54	61	63	58	64	47
116443	'GRIN3A'	mRNA	8	6	6	14	6	5
116444	'GRIN3B'	mRNA	11	9	8	5	11	13
116447	'TOP1MT'	mRNA	290	298	323	306	330	384
116448	'OLIG1'	mRNA	0	0	0	0	0	0
116461	'TSEN15'	mRNA	788	823	837	850	898	876
116496	'NIBAN1'	mRNA	1055	1043	1164	1064	1189	969
116512	'MRGPRD'	mRNA	0	0	0	0	0	0
116519	'APOA5'	mRNA	0	0	0	0	0	0
116534	'MRGPRE'	mRNA	0	1	0	2	1	0
116535	'MRGPRF'	mRNA	205	182	222	167	152	157
116540	'MRPL53'	mRNA	300	351	352	334	360	409
116541	'MRPL54'	mRNA	240	195	224	201	207	242
116729	'PPP1R27'	mRNA	0	1	0	0	0	0
116804918	'TBCEL-TECTA'	mRNA	6.77	11.74	0	0	8.64	12.77
116832	'RPL39L'	mRNA	98	97	110	92	95	113
116835	'HSPA12B'	mRNA	2	2	4	1	1	6
116840	'CNTROB'	mRNA	404	441	414	401	382	438
116841	'SNAP47'	mRNA	472.13	488.11	500.72	497.53	482.98	516.75
116842	'LEAP2'	mRNA	1	0	0	0	2	1
116843	'SLC18B1'	mRNA	346	354	363	387	343	321
116844	'LRG1'	mRNA	0	0	0	1	0	0
116931	'MED12L'	mRNA	15.26	11	13.77	12.94	14.67	7.45
116966	'WDR17'	mRNA	42	36	51	49	34	36
116969	'ART5'	mRNA	3	5	2	3	2	6
116983	'ACAP3'	mRNA	423	404	400	376	355	399
116984	'ARAP2'	mRNA	20	10	18	10	10	10
116985	'ARAP1'	mRNA	1261	1246	1281	1167	1267	1353
116986	'AGAP2'	mRNA	13	12	15	21	16	25
116987	'AGAP1'	mRNA	314	298	272	249	259	261
116988	'AGAP3'	mRNA	513	501	536	453	522	502
117	'ADCYAP1R1'	mRNA	4	3	4	2	2	2
117143	'TADA1'	mRNA	163	194	183	175	144	175
117144	'CATSPER1'	mRNA	3	7	5	7	8	7
117145	'THEM4'	mRNA	180	178	214	167	180	168
117154	'DACH2'	mRNA	1	2	0	0	0	0
117155	'CATSPER2'	mRNA	5	3	2	4	7	6
117156	'SCGB3A2'	mRNA	0	0	0	0	0	0
117157	'SH2D1B'	mRNA	1	0	0	0	0	1
117166	'WFIKKN1'	mRNA	2	1	1	1	0	0
117177	'RAB3IP'	mRNA	154	123	141	151	177	146
117178	'SSX2IP'	mRNA	657	682	686	526	593	470
117194	'MRGPRX2'	mRNA	0	0	0	0	0	0
117195	'MRGPRX3'	mRNA	0	0	0	0	0	0
117196	'MRGPRX4'	mRNA	0	0	0	0	0	0
117245	'PLAAT5'	mRNA	0	0	0	0	0	1
117246	'FTSJ3'	mRNA	1219	1283	1361	1317	1367	1478
117247	'SLC16A10'	mRNA	1	3	5	1	5	2
117248	'GALNT15'	mRNA	67	59	41	74	68	62
117283	'IP6K3'	mRNA	4	17	15	12	10	14
117286	'CIB3'	mRNA	0	0	0	0	0	0
117289	'TAGAP'	mRNA	0	1	0	0	0	0
1173	'AP2M1'	mRNA	7966	8394	8313	8930	9073	9832
1174	'AP1S1'	mRNA	1063	1137	1127	1193	1248	1308
1175	'AP2S1'	mRNA	1899	1864	1932	2044	2165	2369
117531	'TMC1'	mRNA	1	1	2	1	2	2
117532	'TMC2'	mRNA	0	5	0	4	2	1
117579	'RLN3'	mRNA	0	0	1	1	2	2
117581	'TWIST2'	mRNA	1178	1239	1252	1035	1146	1209
117583	'PARD3B'	mRNA	250	277	251	251	251	228
117584	'RFFL'	mRNA	302.03	349.19	308.3	298.65	331.02	296.68
1176	'AP3S1'	mRNA	2311	2198	2262	2046	2115	2167
117608	'ZNF354B'	mRNA	141.34	140.51	131.47	136.98	130.25	99.61
117854	'TRIM6'	mRNA	121	95	108	117	109	113
1179	'CLCA1'	mRNA	0	0	1	0	0	0
118	'ADD1'	mRNA	4450	4817	4620	4659	4783	4774
1180	'CLCN1'	mRNA	0	1	1	0	0	0
1181	'CLCN2'	mRNA	65	66	65	83	68	84
1182	'CLCN3'	mRNA	1701	1695	1552	1761	1868	1626
1183	'CLCN4'	mRNA	136	151	132	161	159	122
1184	'CLCN5'	mRNA	407	343	363	321	298	256
118424	'UBE2J2'	mRNA	843	890	901	948	921	991
118426	'BORCS5'	mRNA	127	141	169	127	141	136
118427	'OLFM3'	mRNA	0	0	0	0	0	0
118429	'ANTXR2'	mRNA	3374	3428	3318	3266	3215	3085
118430	'MUCL1'	mRNA	0	0	0	0	0	0
118442	'GPR62'	mRNA	0	1	1	2	1	1
118460	'EXOSC6'	mRNA	508	476	529	527	532	559
118471	'PRAP1'	mRNA	0	0	0	0	1	1
118472	'ZNF511'	mRNA	167	158	177	194	197	229
118487	'CHCHD1'	mRNA	300	331	318	300	313	361
118490	'MSS51'	mRNA	29	33	26	27	19	15
118491	'CFAP70'	mRNA	25	16	16	10	21	21
1185	'CLCN6'	mRNA	782	812	773	762	792	729
1186	'CLCN7'	mRNA	804	795	788	789	840	848
118611	'C10orf90'	mRNA	19	13	13	9	14	18
118663	'BTBD16'	mRNA	0	0	0	0	0	1
118672	'PSTK'	mRNA	36	31	33	35	39	36
1187	'CLCNKA'	mRNA	1	5	1	4	3	3
118738	'ZNF488'	mRNA	1	2	0	2	2	1
118788	'PIK3AP1'	mRNA	1	0	2	0	0	1
1188	'CLCNKB'	mRNA	0	0	0	0	0	1
118812	'MORN4'	mRNA	185	187	211	210	196	199
118813	'ZFYVE27'	mRNA	356	331	348	322	322	359
118856	'MMP21'	mRNA	1	1	2	0	2	0
118881	'COMTD1'	mRNA	32	31	23	40	33	40
118924	'FRA10AC1'	mRNA	358	315	343	317	328	259
118932	'ANKRD22'	mRNA	4	4.88	2	6	7	5
118980	'SFXN2'	mRNA	91.9	92.62	97.58	103.29	115.5	86
118987	'PDZD8'	mRNA	1045	1061.17	988	1063.15	1063	997
119	'ADD2'	mRNA	5	6	5	4	7	2
119016	'AGAP4'	mRNA	114.9	144.25	129.84	121.56	112.33	115.12
119032	'BORCS7'	mRNA	625	558	605	583	592	567
1191	'CLU'	mRNA	26542	25879	28096	34773	38579	44159
119180	'LYZL2'	mRNA	0	0	0	0	0	0
1192	'CLIC1'	mRNA	6476	7015	7305	7167	7517	7714
1193	'CLIC2'	mRNA	34	33	35	50	48	44
119391	'GSTO2'	mRNA	95	80	87.09	75	82	105
119392	'SFR1'	mRNA	94	58	80	67	86	90
119395	'CALHM3'	mRNA	2	0	1	1	1	1
119467	'CLRN3'	mRNA	1	0	0	0	1	0
1195	'CLK1'	mRNA	1086	1116	1056	991	995	870
119504	'ANAPC16'	mRNA	691	706	767	764	738	829
119548	'PNLIPRP3'	mRNA	0	0	0	0	0	0
119559	'SFXN4'	mRNA	225	233	232	230	282	273
119587	'CPXM2'	mRNA	638	661	538	562	549	578
1196	'CLK2'	mRNA	524	464	502	474	411	450
119710	'IFTAP'	mRNA	199	210	201	221	193	211
119774	'OR52K2'	mRNA	0	0	0	0	0	0
1198	'CLK3'	mRNA	572	551	609	567	595	629
12	'SERPINA3'	mRNA	6	8	12	7	11	13
120	'ADD3'	mRNA	2402	2609	2371	2102	2119	1745
1200	'TPP1'	mRNA	4156	4261	4141	4160	4009	4488
120071	'LARGE2'	mRNA	2	1	1	0	3	2
1201	'CLN3'	mRNA	273	285	258	299	285	304
120103	'SLC36A4'	mRNA	545	598	591	567	583	465
120114	'FAT3'	mRNA	30	23	23	50	34	29
120224	'TMEM45B'	mRNA	1	0	0	0	0	0
120227	'CYP2R1'	mRNA	178	201	165	160	190	155
1203	'CLN5'	mRNA	1001	1015	1044	1156	1075	1142
120356739	'LRRC51'	mRNA	55.06	60.93	45.86	48.73	57.56	54.18
120356740	'TOMT'	mRNA	0	0	0	1.29	0	0
120376	'COLCA2'	mRNA	0	1	0	0	0	0
120379	'PIH1D2'	mRNA	23.76	18	22	20.86	19.68	24.29
120400	'NXPE1'	mRNA	0	0	0	0	0	1
120406	'NXPE2'	mRNA	3	2	2	1	2	0
[truncated: 15,945 more rows]
